# Supplementary material for: Exploration of a Resequenced Tomato Core Collection for Phenotypic and Genotypic Variation in Plant Growth and Fruit Quality Traits
Source: Genes (Basel). 2020 Oct 29;11(11):1278. doi: 10.3390/genes11111278 (PMC7692805; doi:10.3390/genes11111278)
Supplement: Supplementary file 1 [file genes-11-01278-s001.zip]

Archive with 4 entries (3 files):
- genes-977597-suppl/
- genes-977597-suppl/Additional file 1.xlsx
- genes-977597-suppl/additional file 2.pdf
- genes-977597-suppl/additional file 3.pdf
