# Supplementary material for: Exploration of a Resequenced Tomato Core Collection for Phenotypic and Genotypic Variation in Plant Growth and Fruit Quality Traits
Source: Genes (Basel). 2020 Oct 29;11(11):1278. doi: 10.3390/genes11111278 (PMC7692805; doi:10.3390/genes11111278)
Supplement: Supplementary file 1 [file genes-11-01278-s001.zip › genes-977597-suppl/Additional file 1.xlsx]

## Sheet: Table S1
Table S1. Variation among the genotypes for crop growth related traits. Abscission zone (AZ) of fruit pedicles was analysed in 2014 in two greenhouse compartments (1 and 2) and categorized in three classes. Inflorescence architecture was evaluated in 2014 in one greenhouse compartment and genotypes were categorized in 5 classes. Vegetative outgrowth of the inflorescence (VOI) was evaluated in one…
RF	Accession ID	Genotype name	Type	AZ category		Inflorenscence branching	VOI	Plant growth speed		Time to flowering
				2014 (1)	2014 (2)	2014 (1)	2014 (1)	2014 (1)	2014 (2)	2014 (1)	2014 (2)
RF_001	PV	Moneymaker	C	1	1	2	3	133	139	8.3	9.3
RF_002	PV	Ailsa Craig	C	1	1	2	1	145	146	9.3	8.3
RF_003	PV	Garderners Delight	C	1	2	2	3	155	160	-	9.7
RF_004	PV	Rutgers	C	1	1	1	1	185	135	8.3	8.3
RF_005	-	Galina	C	1	1	1	1	129.7	136.3	8.7	9.7
RF_006R	-	Ponderosa	C	2	-	3	1	136.3	143.7	8.3	8.5
RF_006Y	-	Ponderosa	C	-	2	3	2	131	139	8.7	9
RF_007	-	Katinka Cherry	C	1	1	5	1	139	131	8.3	11.3
RF_008	-	John's big orange	C	1	1	3	1	-	-	6	6.5
RF_011	LYC 1365	All Round	C	1	1	3	3	128.3	131	9	9
RF_012	LYC 1969	Sonato	C	1	1	3	1	131	133.7	10	10
RF_013	T 1662, LYC 1738	Cross Country	C	1	1	1	1	-	-	8.3	10
RF_014	T 1203	Lidi	C	2	1	5	5	117	117	9.7	10.5
RF_015	-	Momatero	C	1	1	2	4	155	155	9.3	10.7
RF_016	CGN15464	Rote Beere	C	1	1	4	4	159.7	143.7	8.7	8
RF_017R	T 1039	"L. esculentum Mill."	C	1	1	1	3	145	164.3	9.3	11
RF_017Y	T 1039	"L. esculentum Mill."	C	2	2	1	1	97	110	8.7	8.7
RF_018	-	DANA	C	1.5	1.5	3	5	138.5	155	9.7	10
RF_019	-	Large Pink	C	1	-	3	1	129.7	133.7	7.3	8
RF_020	T 825	"L. esculentum Mill."	C	2	2	3	4	136.3	138.3	8.7	9.5
RF_021	T 828	Bolivar “L. esculentum”	C	2	1	3	3	169	169	9	9
RF_022	PI 129097	"L. esculentum"	C	1	1	1	3	139	137	10.7	11.3
RF_023	PI 272654	"L. esculentum"	C	1	1	1	4	110	111	8	9.7
RF_024	-	Jersey Devil	C	1	1	3	4	164.3	155	11.3	10.7
RF_026	-	Polish Joe	C	2	2	3	3	133	120.3	7.7	8.7
RF_027	CGN20815	Cal J TM VF	C	2	3	1	1	180	-	8	8
RF_028	PI 303721	The Dutchman	C	1	2	3	3	111	112.3	10.3	9.3
RF_029	-	Black Cherry	C	1	1	3	1	110	101.3	9	8.7
RF_030	V710092	ANTO	C	2	1.5	3	3	110	114.3	8	8
RF_031	PC711092	Winter Tipe (nor)	C	-	-	2	3	146	139	10	11.3
RF_032	PI 93302	Chang Li “L. esculentum”	C	1	-	-	-	131	131	9	8.3
RF_033	SG 16	Belmonte	C	2	1.5	3	3	169	159.7	8	8.7
RF_034	-	Tiffen mennonite	C	1	1	3	3	139	160	7.7	9.3
RF_035	PI 203232	Wheatley's Frost Resistant	C	1	-	-	-	141	155	10.3	11.7
RF_036	PI 311117	"L. esculentum"	C	1	1	3	3	172	-	9	9.5
RF_037	PI 365925	"L. esculentum"	C	2	1	1	1	133.7	139	9	10
RF_038	PI 158760	Chih-Mu-Tao-Se	C	1	1	2	1	146	155	10.3	11
RF_039	LA0113	"L. esculentum"	C		1	1	1	169	169	11.7	10.5
RF_040	LYC 1410	ES 58 Heinz' L. esculentum	C	1	1	1	1	-	-	9	10
RF_041	PI 169588	Dolmalik	C	1	1	3	4	136.3	141	9	9.5
RF_043	T 495	S. pimpinellifolium (Jusl.) Mill.	W	2	2	1	1	119	127	10	10.5
RF_044	LYC 2798	N 481 -S. pimpinellifolium (Jusl.) Mill.	W	1	-	-	-	110	110	8.3	10.7
RF_045	T 115	S. pimpinellifolium	W	1	1	1	1	139	180	9.7	10
RF_046	LA1584/PY8040	S. pimpinellifolium	W	1	1	1	3	112	119	8.7	11
RF_047	LA1578	S. pimpinellifolium	W	1	1	1	3	106	117	9	10.3
RF_051	LA2663	S. chmielewskii	W	-	-	0	3	133.7	131.7	8.7	11
RF_052	LA2695	S. chmielewskii	W	-	-	0	0	131	131	-	-
RF_054	G1.1615	S. cheesmaniae	W	1	1	2	1	146	155	10.7	11.3
RF_056	LA2133	S. neorickii (prev: L. parviflorum)	W	-	-	1	1	159	159	9
RF_057	G1.1601	S. neorickii (prev: L. parviflorum)	W	-	-	2	1	131	129	12.3	12
RF_058	LA2157	S. arcanum (prev: L. peruvianum)	W	-	-	1	3	105	117	8.7
RF_064	LA1558	S. chilense	W	-	-	3	1	130.7	131	12.7	13
RF_065	LA1556	S. chilense (prev: L. peruvianum)	W	-	-	3	3	-	145	13.7	14
RF_066	CGN1.1561	S. habrochaites f. glabratum	W	-	-	-	0	127	135	-	-
RF_067	PI134418	S. habrochaites f. glabratum	W	-	-	3	1	122.3	120.3	-	14
RF_068	CGN15792	S. habrochaites f. glabratum	W	-	-	3	1	110	117	-	-
RF_071	LA0407	S. habrochaites (prev: L. hirsutum f. glabratum)	W	-	-	-	0	104.7	114.3	13	15.5
RF_072	LYC4	S. habrochaites	W	-	-	-	0	117	135	-	-
RF_074	LA0716/PI 246502	S. pennellii	W	-	-	3	1	139	142	8.3	8.3
RF_077	-	Large Red Cherry	C	1	1	2	4	119	127	9	9
RF_078	-	Porter	C	1	1	2	1	169	169	10	10
RF_088	-	Bloody Butcher	C	1	1.5	3	4	141.3	139	8.7	10.3
RF_089	-	Brandywine	C	1	-	1	1	139	142	9.3	9.7
RF_090	-	Dixy Golden Giant	C	1	1	3	1	131	136.3	9.7	8.5
RF_091	-	Giant Belgium	C	2	2	3	2	139	142	7.3	7.7
RF_093	-	Kentucky Beefsteak	C	1.5	1	4	3	133.7	127	6.7	9.3
RF_094	-	Marmande VFA	C	1	1.5	3	1	152	180	9	8
RF_096	-	Thessaloniki	C	1	1	3	1	185	169	10	8.5
RF_097	-	Watermelon Beefsteak	C	2		3	4	131	133.3	8.3	8.5
RF_102	LA4133	"var. cerasiforme"	C	1	2	1	3	121	117	9.3	9
RF_103	LA1421	"var. cerasiforme"	C	1	2	1	1	146	164.3	8.3	9.3
RF_201	-	Blondokee	C	1	1.5	3	4	135	132	8.7	9.3
RF_202	-	Purple Russian	C	2	1.5	3	3	119.7	127	8.3	9
RF_203R	-	Snowstorm	C	2	2	1	1	126	129.7	7.7	7
RF_203Y	-	Snowstorm	C	1	1	2	3	118.7	117	8.7	9.3
RF_204	-	Taxi	C	1	1	1	1	-	-	7	7
RF_205	-	Indian Striped	C	1	1	3	3	155	155	11.7	9
RF_206	-	ABC Potato Leaf	C	1.5	1	3	4	169	149.7	7.7	10
RF_207	-	Napoli	C	1	1	3	3	178	173	9.7	9.3
RF_208	-	Eckert Polish	C	2	2	3	4	137.7	147	10	9.7
RF_209	-	Brandywine OTV	C	1	1	3	1	152	155	8.7	8.3
RF_210	-	Earlibell	C	1	1	3	4	152	169	8	9.3
RF_211	-	Super Beafsteak	C	1	1	2	3	146	155	10	9
RF_212	-	Glory of Moldova	C	2	2	1	1	-	-	9	9.5
RF_213	-	Golden Queen	C	1	1	1	4	145.7	144.3	9	9.7
RF_214	TA493	Heinz 1706	C	1	1	1	1		181.7	8.7	7
RF_215	LYC 1907/02	"Italian cherry tomato "	C	-	-	2	1	116	127	9	9.3
RF_216	CGN15882	Sonora	C	1	1	1	3	-	-	9.3	9
RF_217	CGN17065	Felsozsolcai	C	1	1	1	1	-	-	7	8
RF_218	CGN17091	Mao Tao Shi Zi	C	1	1	1	3	119	127	8	8.7
RF_219	LYC 1230	Dippes Nz 802	C	1	1	3	1	136.3	144.3	9	9
RF_220	LYC 1415	Madara	C	2	2	2	1	127	131	8.3	9.3
RF_221	LYC 1988	Stam Bovoy	C	2	1	3	3	115	112	11	9
RF_222	T 1355	Agrappoli d'Inverno	C	1	1	1	1	169	169	10.7	10.3
RF_223	PI 280060	Early Dwarf	C	1	1	1	1	141	151.3	8.3	8
RF_224	PI 289194	San-Marzano	C	1.5	2	2	4	169		8.3	8.7
RF_225	PI 309902	Tomate Ciruela	C	1	2	2	3	119.7	127	8.7	9.7
RF_226	PI 320468	DL/67/248	C	1	1	5	1	113	119	11.7	11.3
RF_227	PI 324065	Nagcarlan	C	1.5	1	2	1	118.7	132.3	8.3	8.3
RF_228	PI 341149	V 145-E	C	1	1	2	3	-	-	8	8
RF_229	PI 372385	Morne a L'Eau	C	2	2	3	4	155	159.7	8.3	9
RF_230	PI 639213	Jaune Flamme	C	1	1	3	1	-	185	8.3	9
RF_231	-	EZ 033	C	-	-	1	1	136.3	136.3	8.7	8.5
RF_232	2K6-6003	OH88119	C	3	3	2	1	-	-	9.3	7.5
RF_233	2K6-6036	NCEBR2	C	3	-	1	1	-	-	8	9.3
RF_234	2K6-6040	981136	C	3	3	0	1	-	-	7.3	7.7
RF_235	T 519	Kecskemeti Koria Bibor	C	1	1	2	1	-	-	7.3	8.3
RF_236	-	Grosse Cotelee	C	-	2	4	3	129	120.3	9	8.3
RF_237	PI 379007	"var. cerasiforme"	C	1	-	3	5	135	133	14.7	15.7
RF_238	-	RZ26	C	1	1	3	1	110	103.7	8.3	8.7

## Sheet: Table S2
Table S2. Variation among genotypes for fruit characteristics. For fruit number, fruit weight and firmness, the number presented in each year is the average per plant, based on observations in two greenhouse compartments. For Brix the number in each year is the average of four fruits.
RF	Accession ID	Genotype name	Genotype	Number of fruits	Number of fruits	Fruit Weight (g)	Fruit weight (g)	Degrees Brix	Degrees Brix	Firmness (N)	Firmness (N)	Color	Shape
			Type
				2013	2014	2013	2014	2013	2014	2013	2014
RF_001	PV	Moneymaker	C	48	80	51.8	31.6	4.6	5.2	49.3	56.5	red	round
RF_002	PV	Ailsa Craig	C	84.5	48.5	56.3	42.9	4.1	4.1	56.6	54.1	red	round
RF_003	PV	Gardeners Delight	C	133.5	162.5	15.9	13.2	4.9	6.5	39.4	54.8	red	round
RF_004	PV	Rutgers	C	7.5	17	157.4	151.1	4.7	4.7	50.6	44.8	red	Ox-heart
RF_005	-	Galina yellow cherry	C	166.5	134	14.4	12.1	6.1	5.9	53.3	53.6	orange	round
RF_006	-	Ponderosa	C	6	26	183.3	140.8	-	4.7	-	54.5	red/orange	round
RF_007	-	Katinka Cherry	C	209.5	211.5	10.6	8.4	6.7	7.7	50.6	53.2	orange	round
RF_008	-	John's big orange	C	34.5	29.5	59.7	53.5	3.7	4.2	55.2	64	orange	flat round
RF_011	LYC 1365	All Round	C	53	101	55.9	49.8	4.5	4.9	51.2	51.7	red	round
RF_012	LYC 1969	Sonato	C	56.5	73.5	60.4	57.3	4.3	4.8	53	50.2	red	round
RF_013	T 1662, LYC 1738	Cross Country	C	66	85	35.6	37.6	4	4.3	57.3	48.3	red	round
RF_014	T 1203	Lidi	C	354	564	6.7	5.7	6.4	6.1	35.2	39.6	yellow	ovate
RF_015	-	Momatero	C	23.5	35	130.7	170.7	5.1	4.55	51	59.8	pink	flat
RF_016	CGN15464	Rote Beere	C	234.5	341.5	5.3	4.8	8.2	7.6	42.1	49.4	red	round
RF_017	T 1039	"L. esculentum”	C	93	-	2.4	-	9.8	-	36.9	-	red/yellow	round
RF_018	-	DANA	C	28	50.5	126.9	83	4.5	4.7	42.5	33.2	red	flat
RF_019	-	Large Pink	C	13	26.5	311.8	177.1	3.7	3.6	59.1	51	pink	flat
RF_020	T 825	"L. esculentum”	C	10	21	299.3	285.2	5	4.4	50.8	55.8	light red	flat
RF_021	T 828	Bolivar' Lycopersicon esculentum	C	26	35	146.2	118.7	4	3.7	55.2	65.4	red	round
RF_022	PI 129097	"L. esculentum"	C	98	43	3.5	5.4	8	6.8	32.7	49.5	light red	round
RF_023	PI 272654	"L. esculentum"	C	114	126.5	3.1	3.7	7.6	7.1	32.1	39	pink	round
RF_024	-	Jersey Devil	C	9	18.5	115.7	95.9	4.5	4.8	49.2	48.7	red	oxheart
RF_026	-	Polish Joe	C	22.5	33	262.9	268.8	4.3	3.5	53.2	53.5	pink	heart
RF_027	CGN20815	Cal J TM VF	C	65	40	46.9	45.6	4.5	4.9	57.7	61.8	red	round
RF_028	PI 303721	The Dutchman	C	16	21	250.7	362.7	4.7	4.4	48.3	47.5	pink	flat
RF_029	-	Black Cherry	C	141.5	233.5	13.8	15.6	5.8	6.9	48.4	55.3	dark pink	round
RF_030	V710092	ANTO	C	27.5	32	148	238.4	4.5	5.2	58.9	55.8	red	flat
RF_031	PC711092	Winter Tipe (nor)	C	19.5	39	30.8	37.1	4.1	4.4	59.5	71.1	Green	round
RF_032	PI 93302	Chang Li “ L.esculentum”	C	69	63	15.6	14.9	5.3	5.6	49	48	yellow	round
RF_033	SG 16	Belmonte	C	15.5	21.5	332.6	303.1	3.8	4	52.1	47.1	dark pink	flat
RF_034	-	Tiffen mennonite	C	10	36.5	181.8	104	5.5	3.9	52.8	55.2	pink	flat
RF_035	PI 203232	Wheatley's Frost Resistant	C	70	88	15.8	10.1	4.6	5.3	41.4	42.1	pink	rectangular
RF_036	PI 311117	"L. esculentum"	C	49	70.5	24.5	25	4.2	4.1	59.4	45.3	pink	round
RF_037	PI 365925	"L. esculentum"	C	70	98	20	4.6	7.3	6.3	40	43.4	red	round
RF_038	PI 158760	Chih-Mu-Tao-Se	C	25	47.5	89.4	109.5	4.7	4.6	43.3	49.2	pink	flat
RF_039	LA0113	"L. esculentum"	C	97	13.5	8.7	3.4	4.5	5.1	39.6	-	red	round
RF_040	LYC 1410	ES 58 Heinz “ L. esculentum”	C	10.5	26.5	105.5	93.2	3.8	3.2	55	58.3	red	round
RF_041	PI 169588	Dolmalik	C	74.5	56	64	48.7	4.9	4.8	46.6	39.6	red	flat
RF_043	T 495	S. pimpinellifolium (Jusl.)	W	28	65	24.8	22.5	4.1	4.6	59.3	48.7	dark pink	ovate
RF_044	LYC 2798	N 481 -S. pimpinellifolium (Jusl.)	W	518	171	1.1	1.6	7.4	7.1	33.6	48.4	red	round
RF_045	T 115	S. pimpinellifolium	W	99	107	9.9	6.3	4.375	4.2	47.1	51.9	red	round
RF_046	LA1584/PY8040	S. pimpinellifolium	W	36	114	2	1.2	7.2	7.8	28.9	43.9	red	round
RF_047	LA1578	S. pimpinellifolium	W	71.5	109	16.5	1.1	-	8.6	31.6	39.5	red	round
RF_051	LA2663	S. chmielewskii	W	16	24	1.62	1.8	-	11.2	37.6	51.4	green	round
RF_052	LA2695	S. chmielewskii	W	0	0	-	-	-	-	-	-
RF_054	G1.1615	S. cheesmaniae	W	189	150.5	3.3	4.2	8.1	7.5	40.6	47.7	red	round
RF_056	LA2133	S. neorickii (prev: L. parviflorum)	W	4	0	1.375	-	-	-	-	-	green	round
RF_057	G1.1601	S. neorickii (prev: L. parviflorum)	W	59	8.5	8.4	1.1	-	9.2	-	19.6	green	round
RF_058	LA2157	S. arcanum (prev: L. peruvianum)	W	6.5	14	1.8	1.7	-	9.6	-	-	green	round
RF_064	LA1558	S. chilense	W	-	90.5	-	3.8	-	8	-	54.8	purple	round
RF_065	LA1556	S. chilense (prev: L. peruvianum)	W	17	7	1.3	1.7	8.4	8.5	-	-	green	round
RF_066	CGN1.1561	S. habrochaites f. glabratum	W	8.5	-	2.7	-	7.4		43	-	green	round
RF_067	PI134418	S. habrochaites f. glabratum	W	-	11	-	4.5	-	9.3	-	69.5	green	round
RF_068	CGN15792	S. habrochaites f. glabratum	W	7.5	6	1.8	2.1	-	8.5	56.7	-	-	-
RF_071	LA0407	S. habrochaites (prev: L. hirsutum f. glabratum)	W	-	-	-	-	-	-	-	-	-	-
RF_072	LYC4	S. habrochaites	W	17.5	-	4	-	7.9	-	71.8	-	green	round
RF_074	LA0716/PI 246502	S. pennellii	W	-	4.5	-	2.1	-	5.2	-	-	green	round
RF_077	-	Large Red Cherry	C	122.5	90.5	26.2	24.4	5.1	5.2	47.9	50.6	red	round
RF_078	-	Porter	C	42.5	75.5	25.7	17.3	4.2	4.1	49.1	47.5	pink	round
RF_088	-	Bloody Butcher	C	53	48.5	47.3	40.3	5.5	5.3	44.05	39.6	red	flat
RF_089	-	Brandywine	C	18	10.5	228.5	234.2	4	5.3	51.3	54.3	dark pink	round
RF_090	-	Dixy Golden Giant	C	15	14.5	261.8	244.4	4.6	5.1	43.1	43.5	orange	flat
RF_091	-	Giant Belgium	C	16	25	252.1	245.9	4	4.1	50.7	47.4	dark pink	flat
RF_093	-	Kentucky Beefsteak	C	8	20.5	218.4	268.4	3.6	3.8	51.8	47.2	orange	flat
RF_094	-	Marmande VFA	C	24.5	46	117.06	62.6	4.5	4.2	51.7	50.3	red	flat
RF_096	-	Thessaloniki	C	18.5	19	125.8	128.7	4.7	4.7	47.4	32	red	flat
RF_097	-	Watermelon Beefsteak	C	5	6.5	303.3	308.1	5.2	5	43.1	47.9	pink	ovate
RF_102	LA4133	"var. cerasiforme"	C	119	89.5	2.3	11.3	8.6	7.1	24.4	45.2	red	round
RF_103	LA1421	"var. cerasiforme"	C	14	42	7.7	8.7	3.5	3.4	43.8	56.1	red	round
RF_201	-	Blondokee	C	16	24	172.6	248.5	4.4	4.9	53.2	42.2	orange stripe	round flat
RF_202	-	Purple Russian	C	38	63	80.4	94.9	4.7	5.2	49.4	47	dark red	ovate
RF_203	-	Snowstorm	C	28.5	48.5	4.9	6.9	7	5.2	26.9	39.4	red/yellow	round
RF_204	-	Taxi	C	51.5	34.5	89.5	69.2	4	4	50.6	46.3	yellow	round
RF_205	-	Indian Striped	C	26.5	20	182.2	198.2	4.3	3.8	43	48.5	dark red	round
RF_206	-	ABC Potato Leaf	C	61.5	54.5	22.3	19.3	6.6	6.1	46.7	46.6	pink	flat
RF_207	-	Napoli	C	55	48	34.4	26.8	4.1	4.3	54	51.1	red	Ox-heart
RF_208	-	Eckert Polish	C	23	18	225.7	305.3	4.6	4.7	54.7	48.2	red	flat
RF_209	-	Brandywine OTV	C	56	51	81	38.4	4.3	4.2	60.8	62.7	red	heart
RF_210	-	Earlibell	C	73	59.5	71.5	77.9	3.8	3.5	45.8	47.4	red	flat
RF_211	-	Super Beafsteak	C	29.5	35.5	80.3	89.8	4.7	3.9	53	59.07	red	flat
RF_212	-	Glory of Moldova	C	90	71	32.4	46.8	4.7	4.6	52.5	54.5	orange	round flat
RF_213	-	Golden Queen	C	10	28.5	97.3	121.4	-	5	-	50.3	orange	round
RF_214	TA493	Heinz 1706	C	69	43.5	33.02	25.4	4.3	4.3	57.1	54.8	red	rectangular
RF_215	LYC 1907/02	"Italian cherry tomato "	C	-	67	-	7.9	-	5.9	-	53.3	green	round
RF_216	CGN15882	Sonora	C	27.5	25	63.7	75.9	4.7	4.3	61.8	42.4	red	flat
RF_217	CGN17065	Felsozsolcai	C	14	43.5	42.8	46.6	4.3	4.2	53.2	53	red	round
RF_218	CGN17091	Mao Tao Shi Zi	C	21	41	39.02	42.1	4.3	4.3	42.9	41.2	pink	flat
RF_219	LYC 1230	Dippes Nz 802	C	41	75	58.08	40.8	3.9	4	51.5	52.1	red	round
RF_220	LYC 1415	Madara	C	88.5	88.5	19.1	15.7	5.7	6.8	62.4	61.9	red	ovate
RF_221	LYC 1988	Stam Bovoy	C	95	52.5	49.03	56.8	3.9	3.9	49.2	57.9	red	flat
RF_222	T 1355	Agrappoli d'Inverno	C	140.5	139.5	15.8	13.1	4.5	4.7	53.5	49.1	red	round
RF_223	PI 280060	Early Dwarf	C	26	36.5	80.5	59.6	4.2	4.9	54.4	51.3	red	flat
RF_224	PI 289194	San-Marzano	C	30	40	42.5	33.3	4.6	5	62.7	49.2	red	rectangular
RF_225	PI 309902	Tomate Ciruela	C	29.5	56.5	40.7	38.2	4.7	4.9	49.3	43.5	red	oxheart
RF_226	PI 320468	DL/67/248	C	-	533.5	6.6	7.3	4.5	6.3	61.1	53.5	red	round
RF_227	PI 324065	Nagcarlan	C	85.5	113.5	32.1	26.8	4.3	4.8	56.6	45.9	pink	round
RF_228	PI 341149	V 145-E	C	31.5	27	78.1	64.9	4.2	4	61.1	57.8	red	heart
RF_229	PI 372385	Morne a L'Eau	C	73.5	46.5	23.6	20.3	4.4	4.6	37.9	38.7	dark pink	flat
RF_230	PI 639213	Jaune Flamme	C	89.5	74.5	36.9	31.9	5.2	4.6	40.9	52.7	orange	round
RF_231	-	EZ 033	C	-	22	-	85.1	-	3.9	-	80.8	green	flat
RF_232	2K6-6003	OH88119	C	52	84	60.1	40.7	4.1	4.5	75.1	65.3	red	ellipsoid
RF_233	2K6-6036	NCEBR2	C	11	23.5	171.9	81.7	3.7	4.3	69.7	53.8	dark pink	round
RF_234	2K6-6040	981136	C	33	21	45.8	53.8	-	4.2	-	64.1	-	-
RF_235	T 519	Kecskemeti Koria Bibor	C	34.5	45.5	95.2	72.3	3.7	3.7	55.9	52.9	red	flat
RF_236	-	Grosse Cotelee	C	26.5	41	172.4	155.3	4.2	3.8	45.4	46.5	dark pink	flat
RF_237	PI 379007	"var. cerasiforme"	C	81	86.5	1.8	1.71	9.3	7.6	30.6	39.7	red	round
RF_238	-	RZ26	C	412	227	6.5	8.8	7.9	8.8	74.5	61	red	ellipsoid
RF_006 is heterozygous for the tangerine mutation (t3183), leading to plants segregating for red or orange fruit. RF_017 is heterozygous for the yellow flesh (ry) mutation, while RF_203 is heterozygous for the alternative r allele, each leading to plants segregating for red and yellow fruits. Accession RF_071 failed to produce any fruits.

## Sheet: Table S3
Table S3. List of mutations and variants screened.
Abbreviation	Name	Genome location (SL2.40)	Type/effect	(nearest) gene	Gene name	Reference
c	potato leaf	ch06:42805810	Rider insertion in open reading frame	Solyc06g074910	Bli-2	Busch et al., 2011
fas	fasciated	ch11:51960800-52254400	294 kB inversion	Solyc11g071380/Solyc11g071810	CLV3/YABBY	Xu et al., 2015
fw2.2	fruit weight 2.2		promoter SNP	Solyc02g090730	ORFX/CNR	Frary et al., 2008
fw3.2	fruit weight 3.2		promoter SNP	Solyc03g114940	KLUH	Chakrabarty et al., 2014
fw11.3	Fruit weight 11.3	ch11: 51960800-52254400	1.4 kB deletion and 22 nt insertion	Solyc11g071940	CSR	Mu et al., 2017
gf	green flesh	ch08:60581508	nonsense mutation	Solyc08g080090	SGR1	Barry et al., 2009
lc	locule number	ch02:41766348,41766354	intergenic SNPs	Solyc02g083950	WUS	Muños et al., 2011
j-2	jointless-2	ch12:35900973	Rider insertion in 1st intron	Solyc12g038510	MBP21	Soyk et al., 2017
nor	non-ripening	ch10:1306295,1306296	2 nt deletion/frameshift	Solc10g006880	NAC-NOR	Eriksson et al., 2004
o	ovate	ch02:42946735	nonsense mutation	Solyc02g085500	O	Liu et al., 2002
ogc	old-gold crimson	ch06:42289512	1 nt deletion/frameshift	Solyc06g074240	CYC-B	Ronen et al., 2000
ry	yellow flesh	ch03: 8610000-8616000	6 kB deletion from 3' of orf	Solyc03g031860	PSY1	Aflitos et al., 2014
s	compound inflorescence	ch02:36915588	Non-synonymous substitution	Solyc02g077390	WOX9	Lippman et al., 2008
sp	self-pruning	ch06:42362163	Non-synonymous substitution	Solyc06g074350	SP	Pnueli et al., 1998
sun		ch07:2395260	duplication/translocation	Solyc07g007760/Solyc10g079240	DEFL1/SUN	Xiao et al., 2008
t3183	tangerine	ch10:62011800-62012200	384 nt deletion in promoter	Solyc10g081650	CRTISO	Isaacson et al. 2002
u	uniform	ch10:2295926	1 nt deletion/frameshift	Solyc10g008160	GLK2	Powell et al., 2012
ug	uniform gray-green	ch01:82279043	Non-synonomous substitution	Solyc01g100510	tKN4	Nadakuduti et al., 2014
y	yellow	ch01:71250000	603 nt promoter deletion	Solyc01g079620	MYB12	Lin et al., 2014

## Sheet: Table S4
Table S4. Genotypic data for 343 genotypes based on 5611 SNPs obtained from SOLCAP and/or re-sequence data.
Marked in green are the 32 wild accessions and in blue the 52 cultivated accessions selected from the 150-genome (re)sequencing project. Marked in red are 38 additional cultivated S. lycopersicum accessions selected to be included in this panel with the aim to increase the genetic diversity present in the core collection.
Genotype ID/Marker position	SL2.40ch00_575294	SL2.40ch00_1149333	SL2.40ch00_4315432	SL2.40ch00_5777337	SL2.40ch00_6556674	SL2.40ch00_6692552	SL2.40ch00_6721023	SL2.40ch00_6936291	SL2.40ch00_8777742	SL2.40ch00_8783734	SL2.40ch00_14656171	SL2.40ch00_15414590	SL2.40ch00_16135133	SL2.40ch00_16135439	SL2.40ch00_16728330	SL2.40ch00_16728405	SL2.40ch00_16728550	SL2.40ch00_16968492	SL2.40ch00_19699014	SL2.40ch00_20273055	SL2.40ch00_20274286	SL2.40ch00_20275080	SL2.40ch01_45434	SL2.40ch01_47132	SL2.40ch01_192109	SL2.40ch01_259974	SL2.40ch01_299550	SL2.40ch01_303202	SL2.40ch01_310894	SL2.40ch01_336495	SL2.40ch01_338651	SL2.40ch01_348201	SL2.40ch01_669686	SL2.40ch01_678452	SL2.40ch01_730154	SL2.40ch01_853700	SL2.40ch01_859321	SL2.40ch01_876224	SL2.40ch01_906718	SL2.40ch01_986514	SL2.40ch01_1086886	SL2.40ch01_1118868	SL2.40ch01_1337767	SL2.40ch01_1367023	SL2.40ch01_1470863	SL2.40ch01_1508203	SL2.40ch01_1511380	SL2.40ch01_1524332	SL2.40ch01_1550721
EA05097/RF_001	2	0	2	2	0	2	0	0	2	2	0	2	2	0	0	2	0	2	2	2	0	2	0	2	2	0	2	0	0	0	2	0	2	2	0	2	2	2	2	2	2	0	2	2	2	0	2	2	2
EA05096/RF_002	2	0	2	2	0	2	0	0	2	0	0	2	2	0	0	2	0	0	2	2	0	2	0	2	2	0	2	0	0	0	2	2	2	2	2	2	2	2	2	2	2	0	2	2	2	0	2	2	2
EA06086/RF_003	2	0	2	2	0	2	0	0	0	0	0	2	2	0	0	2	0	0	2	2	0	2	0	2	2	0	2	0	0	0	2	2	2	2	2	2	2	2	2	2	2	2	0	0	0	0	0	0	2
EA00465/RF_004	2	0	2	2	0	2	0	0	2	0	0	2	0	2	0	2	0	2	2	2	0	2	2	2	2	2	0	2	0	0	2	2	0	0	0	0	2	2	0	2	2	0	2	2	2	0	2	2	2
EA00325/RF_005	2	0	2	2	0	2	0	0	0	0	0	2	2	0	0	0	2	0	0	2	0	2	2	0	0	0	2	2	2	2	0	0	0	2	0	0	2	0	2	0	2	2	0	0	0	0	0	0	2
EA00448/RF_006R	2	0	2	2	0	2	0	0	2	1	0	2	2	0	0	2	0	2	2	2	0	2	1	2	2	0	1	1	0	0	2	2	1	1	0	1	1	2	1	2	2	0	2	2	2	1	2	2	2
EA00375/RF_007	2	0	2		0	2	0	0	0	0	0	2	2	0	0	0	2	2	0	2	0	2	2	0	0	0	2	2	2	2	0	0	2	2	2	2	2	2	2	2	2	2	0	0	0	0	0	0	2
EA00371/RF_008	2	0	2	2	0	2	0	0	2	2	0	2	0	2	0	2	0	2	2	2	0	2	0	2	2	0	2	0	0	0	2	0	0	0	0	0	2	2	0	2	2	0	2	2	2	0	2	2	2
EA02617/RF_011	2	0	2	2	0	2	0	0	2	2	0	2	2	0	0	2	0	2	2	2	0	2	2	2	2	0	2	2	2	2	0	0	0	2	0	0	2	0	2	0	2	0	2	2	2	0	2	2	2
EA02724/RF_012	2	0	2	2	0	2	0	0	2	2	0	0	2	0	0	2	0	2	2	2	0	2	0	2	2	0	2	0	0	0	2	0	2	2	0	2	2	2	2	2	2	0	2	2	2	0	2	2	2
EA03701/RF_013	2	0	2	2	0	2	0	0	2	0	0	2	2	0	0	2	0	2	2	2	0	2	2	2	2	2	0	2	0	0	2	2	0	0	0	0	2	2	0	2	2	0	2	2	2	0	2	2	2
EA03362/RF_014	2	0	2	2	0	2	0	0	2	0	0	2	2	0	0	2	0	0	0	2	0	0	0	2	2	0	2	0	0	0	2	2	2	2	2	2	2	2	2	2	2	0	2	2	2	0	2	2	2
TR00003/RF_015	2	0	2	2	0	2	0	0	2	2	0	2	0	2	0	2	0	2	2	2	0	2	2	2	2	2	0	2	0	0	2	2	0	2	0	0	2	0	2	0	2	0	2	2	2	0	2	2	2
EA01965/RF_016	2	0	2	2	0	2	0	0	2	0	0				0		2			2	0	2	2	2	2	2	0	2	0	0	2	2	0	0	0	0	2	2	0	2	2	0	2	2	2		2	2	2
EA03306/RF_017R	2	0	0	2	0	2	0	0	2	0	2	0	0	2	0	0	2	2	0	0	2	0	2	2	2	0	2	0	0	0	2	2	2	2	0	2	0	2	2	2	2	0	2	2	0	2	2	2	2
EA01155/RF_018	2	0	2	2	0	2	0	0	2	0	0	2	2	0	0	2	0	2	2	2	0	2	2	2	2	2	0	2	0	0	2	2	0	0	0	0	2	2	0	2	2	0	2	2	2	0	2	2	2
EA01049/RF_019	2	0	2	2	0	2	0	0	2	2	0	2	0	2	0	2	0	2	2	2	0	2	0	2	2	0	2	0	0	0	2	2	2	2	2	2	2	2	2	2	2	0	2	2	0	0	2	2	2
EA03221/RF_020	2	0	2	2	0	2	0	0	2	0	0	2	0	2	0	2	0	2	2	2	0	2	0	2	2	0	2	0	0	0	2	0	0	0	0	0	2	2	0	2	2	0	2	2	2	2	2	2	2
EA03222/RF_021	2	0	2	2	0	2	0	0	2	2	0	2	0	2	0	2	0	2	2	2	0	2	2	2	2	0	2	0	0	0	2	2	2	2	0	2	0	2	2	2	2	0	2	2	2	0	2	2	2
EA04710/RF_022	0	2	0	0	2	0	2	2	0	0	0	0	2	0	0	2	0	2	2	1	1	1	2	2	2	0	0	2	0	0	2	0	0	1	0	0	2	2	1	1	2	0	2	2	1	0	1	1	2
EA05170/RF_023	2	0	0	2	2	2	0	0	2	0	0	0	0	2	0	2	0	2	2	2	0	2	0	2	2	0	2	0	0	0	2	2	0	2	0	0	2	2	2	0	2	0	2	2	1	0	2	1	2
EA00990/RF_024	2	0	2	2	0	2	0	0	2	2	0	2	0	2	0	2	0	0	2	2	0	2	2	2	2	2	0	2	0	0	2	2	0	0	0	0	2	2	0	2	2	0	2	2	2	0	2	2	2
EA03384/RF_025	0	0	0	0	2	2	2	0	0	0	0	0	0	1	1	2	2			0	2	0	2	2	2	0	2	2	2	2	0	0	0	2	0	1	2	0	2	0	2	0	0	2	0	0	2	0	2
EA00157/RF_026	2	0	2	2	0	2	0	0	2	2	0	2	0	2	0	2	0	0	2	2	0	2	2	2	2	2	0	2	0	0	2	2	0	0	0	0	2	2	0	2	2	0	2	2	2	0	2	2	2
EA02054/RF_027	2	0	2	2	0	2	0	0	2	2	0	2	0	2	0	2	0	2	0	2	0	2	0	2	2	0	2	0	0	0	2	2	2	2	0	0	2	2	2	2	0	0	2	2	0	0	2	2	0
EA05581/RF_028	2	0	2	2	0	2	0	0	2	2	0	2	2	0	0	2	0	2	2	2	0	2	0	2	2	2	0	2	0	0	2	2	0	0	0	0	2	2	0	2	2	0	2	2	2	2	2	2	2
EA00027/RF_029	2	0	2	0	0	2	0	0	2	0	0	2	0	2	0	2	0	2	2	2	0	2	0	2	2	0	2	0	0	0	2	2	0	0	0	0	2	2	0	2	2	0	2	2	0	2	2	2	2
EA01835/RF_030	2	0	2	2	0	2	0	0	2	2	0	2	0	2	0	2	0	0	2	2	0	2	2	2	2	0	2	0	0	0	2	2	2	2	0	2	0	2	2	2	2	0	2	2	0	2	2	2	2
EA01854/RF_031	2	0	2	2	0	2	0	0	2	0	0	2	2	0	0	2	0	0	2	2	0	2	0	2	2	0	2	0	0	0	2	2	2	2	0	0	2	2	0	2	2	0	2	2	0	0	2	2	0
EA04243/RF_032	2	0	2	2	0	2	0	0	2	0	0	2	2	0	0	2	0	2	2	2	0	2	2	2	2	2	0	2	0	0	2	2	0	0	0	0	2	2	0	2	2	0	2	2	2	2	2	2	2
EA00892/RF_033	2	0	2	2	0	2	0	0	2	0	0	2	0	2	0	2	0	1	2	2	0	2	0	2	2	0	2	0	0	0	2	0	0	0	0	0	2	2	0	2	2	0	2	2	2	0	2	2	2
EA01088/RF_034	2	0			0	2	0	0	2	2	0		0	2	0	2		2	2	2	0	2	2	2		0	2				2	2	2	2	0	2	0	2	2	2	2	1			0	0			2
EA04939/RF_035	2	0	2	2	0	2	0	0	2	0	0	2	2	0	0	2	0	2	2	2	0	2	2	2	2	0	2	0	0	0	2	2	2	2	0	0	2	2	2	2	2	0	2	2	0	0	2	2	2
EA05701/RF_036	2	0	2	2	0	2	0	0	2	0	0	0	0	2	0	2	0	0	2	2	0	2	0	2	2	0	0	2	0	0	2	0	0	0	0	0	2	2	0	2	2	0	2	2	2	0	2	2	2
EA05891/RF_037	2	0	0	1	0	2	0	0	0	0	0	0	1	1	0	0	2	2	2	2	1	0	1	2	1	0	2	0	1	1	1	1	1	1	0	1	1	2	1	2	2	0	2	2	2	1	2	2	2
EA04828/RF_038	2	0	2	2	0	2	0	0	2	2	0	2	0	2	0	2	0	2	2	2	0	2	2	2	2	2	0	2	0	0	2	2	0	0	0	0	2	2	0	2	2	0	2	2	2	0	2	2	2
EA00526/RF_039	0	1	0		2	2	1		0	0	0	1	0	2	0	2	0	2	2	2	0	2		1	2	0	2	0		2	0	0		2	1		2	2	2	0	2		0	2	0	0	0	0	2
EA02655/RF_040	2	0	2	0	0	2	0	0	2	2	0	2	0	2	0	2	0	0	2	2	0	2	2	2	2	2	0	2	0	0	2	2	0	0	0	0	2	2	0	2	2	0	2	2	1	0	2	2
EA04861/RF_041	2	0	2	2	0	2	0	0	2	0	0	2	2	0	0	2	0	0	2	2	0	2	2	2	2	2	0	2	0	0	2	2	2	2	0	0	2	2	2	2	2	0	2	2	2	0	2	2	2
LYC2962/RF_042	0	2	0	0	2	2	2	2	0	0	2	0	0	2	0	0	2	2	0	2	2	0	2	0	0	0	2	2	2	2	0	0	0	2	0	0	2	2	2	0	2	0	0	2	0	0	0	0	2
EA03058/RF_043	2	0	2	2	0	2	0	0	2	0	0	2	2	0	0	2	0	0	2	2	0	2	0	2	2	0	2	0	0	0	2	0	2	2	2	2	2	2	2	2	2	0	2	2	0	2	2	2	2
EA02994/RF_044	0	2	0	0	2	0	2	2	0	0	2	0	0	2	0	0	2	2	0	0	2	0	2	0	0	0	2	2	2	2	0	0	0	2	0	0	2	0	2	0	2	2	0	0	0	0	0	0	2
EA02960/RF_045	1		2	1	1	1	1	1	1	0	0	1	2	0	0	1	1	1	2	2	0	2		2	2		1	1	0	0	2	2		1		1	2	2		2	2	0	2	2	1	0	1		2
EA00676/RF_046	0	2	0	0	2	2	2	2	0	0	2	0	0	2	0	0	2	2	0	0	2	0	2	2	0	0	2	2	2	0	2	0	0	2	0	0	2	2	2	0	2	1	0	2	0	0	0	0	2
EA00674/RF_047	0	2	0	0	2	2	2	1	0	0	2	1	0	2	0	0	2	2	0	1	2	0	2	0	0	0	2	1	2	2	0	0	0	2	0	0	2	1	2	0	2	0	0	2	0	0	0	0	2
TR00005/RF_049	0	0	0	0	2	2	2	0	0	0	0	0	0	2	1	2	2	2	0	0	2	0	2	2	2	0	2	2	2	2	0	0	0	2	0	0	2	0	2	0	2	1	0	2	0	0	2	0	2
TR00007/RF_051	0		0	0	2	2	2	0	0	0	0	0	0	0	0	2	2	2	0	2	2	0	0	2	2	0	2	2	2	2	0	0	0	2	0	0	2	0	2	0	2	0	0	2	0	0	2	0	2
EA00759/RF_052	0	2	0	0	2	2	2	0	0	0	0	0	0	0	0	2	2	2	0	2	2	0	0	2	2	0	2	2	2	2	0	0	0	2	0	0	2	0	2	0	2	0	0	2	0	0	2	0	2
EA00581/RF_053	0	0	0	0	2	2	0	0	2	0	2	2	0	0	0	0	2	0	2	2	2	0	2	2	2	0	2	2	0	0	0	0	0	2	0	0	2	2	2	0	2	2	0	2	0	0	2	0	2
TR00024/RF_054	0	2	2	2	2	0	2	2	2	2	0	0	0	2	0	2	0	2	2	0	2	0	2	2	2	2	0	2	0	0	2	2	0	0	0	0	2	2	0	2	2	0	2	2	2	0	2	2	2
EA00652/RF_055	0	0	0	0	2	2	0	0	0	0	0	1	0	2	0	0	2	2	2	2	2	0	2	2	2	0	0	0	0	0	2	0	0	2	0	0	2	2	2	0	2	2	0	2	0	0	2	0	2
EA00729/RF_056	0	2	0	0	2		2	0	0	0	0	0	0	0	0	2	2	2		2	2	0	0	2	2	0	2	2	2	0	0	0	0	2	0	0	2	0	2	0	2	1	0	2	0	0	2	0	2
TR00025/RF_057	0	2	0	0	2	2	2	0	0	0	0	0	0	0	0	2	2	2	0	2	2	0	0	2	2	0	2	2	2	2	0	0	0	2	0	0	2	0	2	0	2		0	2	0	0	2	0	2
TR00008/RF_058	0	2	0	0	2	2	2	0	0	0	0	0	0	0	0	2	2	2	0	2	2	0	0	2	2	0	2	2	2	2	0	0	0	2	0	0	2	0	2	0	2	0	0	2	0	0	2	0	2
TR00009/RF_059	0	2	0	0	2	2	2	0	0	0	0	0	0	0	0	2	2	2		2	2	0	0	2	2	0	2	2	2	2	0	0	0	2	0	0	2	0	2	0	2	2	0	2	0	0	2	0	2
EA00713/RF_060	0	0	0	0	2	2	2	0	0	0	0	0	0	1	1	2	2	2	0	0	2	0	0	2	2	0	2	2	2	2	0	0	0	2	0	0	2	0	2	0	2	1	0	2	0	0	2	0	2
TR00010/RF_062	0	0	0	0	2	2	2	0	0	1	0	0	1	2	0	2	2	2	0	0	2	0	2	2	0	0	2	2	2	2	0	0	0	2	0	0	2	0	2	0	2	2	0	2	0	0	2	0	2
TR00011/RF_063	0	0	0	0	2	2	2	0	0	0	0	0	0	2	1	2	2	1	0	0	2	0	0	2	2	0	2	2	2	2	0	0	0	2	0	0	2	0	2	0	2	1	0	1	0	0	2	0	2
TR00012/RF_064	0	0	0	0	2	2	2	0	0	0	0	0	0	0	0	2	2	2	0	0	2	0	1	2	2	0	2	2	2	2	0	0	0	2	0	0	2	0	2	0	2	1	0	2	0	0	2	0	2
TR00013/RF_065	0	0	0	0	2	2	2	0	0	0	0	0	0	0	0	2	2	2	0	0	2	0	2	2	2	0	2	2	2	2	0	0	0	2	0	0	2	0	2	0	2	0	0	2	0	0	2	0	2
TR00014/RF_066	0		0	0	2	2	2	0	0	0	0	2	0	2	2	2	2	2	0	0	2	0	2	2	2	0	2	2	2	2	0	0	0	2	0	0	2	0	2	0	2	0	0	2	0	0	2	0	2
TR00015/RF_067	0		0	0	2	2	2	0	0	0	0	1	0	2	1	1	2	2	0	0	2	0	2	2	2	0	2	2	2	2	0	0	0	2	0	0	2	0	2	0	2	0	0	2	0	0	2	0	2
TR00016/RF_068	0		0	0	2	2	2	0	0	0	0	2	0	2	2	2	2	2	0	0	2	0	2	2	2	0	2	2	2	2	0	0	0	2	0	0	2	0	2	0	2	0	0	2	0	0	2	0	2
EA00699/RF_069	0	0	0	0	2	2	2	0	0	0	0	1	0	2	1	1	2	2	0	0	2	0	2	2	2	0	2	2	2	2	0	0	0	2	0	0	2	0	2	0	2	0	0	2	0	0	2	0	2
EA00703/RF_070	0		0	0	2	2	2	0	0	0	0		0	2	0	0	2		0	0	2	0	2	2	2	0	2	2	2	2	0	0	0	2	0	0	2	0	2	0	2	0	0	2	0	0	2	0	2
EA00558/RF_071	0		0	0	2	2	2	0	0	0	0	2	0	2	2	2	2	2	0	0	2	0	2	2	2	0	2	2	2	2	0	0	0	2	0	0	2	0	2	0	2	0	0	2	0	0	2	0	2
TR00017/RF_072	0		0	0	2	2	2	0	0	0	0	2	0	2	2	2	2	2	0	0	2	0	2	2	2	0	2	2	2	2	0	0	0	2	0	0	2	0	2	0	2	0	0	2	0	0	2	0	2
EA02701/RF_073	0	0		0	2	2	2	0	0	0	0	0	0	1	1	2	2	2	0	0	2	0	0	2	2	0	2	2	2	2	0	0	0	2	0	0	2	0	2	0	2		0	2	0	0	2	0	2
EA00585/RF_074	0		0	0	2	2	2	0	0	0	0	0	0	2	2	2	2			0	2	0	2	2	2	0	2	2	2	2	0	0	0	2	0	0	2	0	2	0	2	0	0	2	0	0	2	0	2
TR00030/RF_075	0	0	0	0	2	2	2	0	0	0	0	0	0	0	0	2	2	2	0	0	2	0	2	2	2	0	2	2	2	2	0	0	0	2	0	0	2	0	2	0	2	2	0	2	0	0	2	0	2
TR00018/RF_077	2	0	2	2	0	2	0	0	2	0	0	2	2	0	0	2	0	0	2	2	0	2	0	2	2	0	2	0	0	0	2	2	2	2	2	2	2	2	2	2	2	0	2	2	2	0	2	2	2
EA00940/RF_078	2	0	2	2	0	2	0	0	2	0	0	2	2	0	0	2	0	2	2	2	0	2	2	2	2	0	2	0	0	0	2	2	2	2	2	2	2	2	2	2	0	0	2	2	2	0	2	2	2
TR00019/RF_088	2	0	2	2	0	2	0	0	2	0	0	2	2	0	0	2	0	0	2	2	0	2	0	2	2	0	2	0	0	0	2	2	2	2	0	0	2	2	0	2	2	0	2	2	2	0	2	2	2
EA01019/RF_089	2	0	2	2	0	2	0	0	2	2	0	2	1	1	0	2	0	0	2	2	0	2	1	2	2	1	1	1	0	0	2	1	0	0	0	0	2	2	0	2	2	0	2	2	2	1	2	2	2
TR00020/RF_090	2	0	2	2	0	2	0	0	2	2	0	2	2	0	0	2	0	2	2	2	0	2	2	2	2	2	0	2	0	0	2	2	0	0	0	0	2	2	0	2	2	0	2	2	2	0	2	2	2
EA01037/RF_091	2	0	2	2	0	2	0	0	2	2	0	2	2	0	0	2	0	2	2	2	0	2	0	2	2	0	2	0	0	0	2	2	2	2	2	2	2	2	2	2	2	0	2	2	2	0	2	2	2
TR00021/RF_093	2	0	2	2	0	2	0	0	2	2	0	2	0	2	0	2	0	0	2	2	0	2	0	2	2	2	0	2	0	0	2	2	0	0	0	0	2	2	0	2	2	0	2	2	2	2	2	2	2
TR00022/RF_094	2	0	2	2	0	2	0	0	2	2	0	2	0	2	0	2	0	2	2	2	0	2	2	2	2	2	0	2	0	0	2	2	0	0	0	0	2	2	0	2	2	0	2	2	2	0	2	2	2
TR00023/RF_096	2	0	2	2	0	2	0	0	2	0	0	2	0	2	0	2	0	2	2	2	0	2	2	2	2	2	0	2	0	0	2	2	0	0	0	0	2	2	0	2	2	0	2	2	2	0	2	2	2
EA01640/RF_097	2	0	2	2	0	2	0	0	2	2	0	2	0	2	0	2	0	0	2	2	0	2	0	2	2	0	0	2	0	0	2	2	0	0	0	0	2	2	0	2	2	0	2	2	2	2	2	2	2
TR00026/RF_102	2	0	2	2	0	2	0	0	2	2	0	2	2	0	0	2	0	2	0	2	0	2	2	2	2	0	2	0	0	0	2	2	2	2	0	0	2	2	2	2	2	0	2	2	0	0	2	2	2
TR00027/RF_103	2	0	2	0	0	2	0	0	2	0	0	2	0	2	0	2	0	2	0	2	2	0	2	1	1	0	2	0	1	1	1	1	1	2	1	1	2	1	2	1	2	1	1	2	1	0	1	1	2
TR00029/RF_104	0	0	0	0	2	2	0	0	2	0	2	2	0	0	0	0	2	0	2	2	2	0	2	2	2	0	2	2	0	0	0	0	0	2	0	0	2	2	2	0	2	2	0	2	0	0	2	0	2
TR00028/RF_105	0	2	0	0	2	2	2	0	0	0	2	0	0	2	0	0	2	2	0	2	2	0	2	0	0	0	2	1	0	2	0	0	0	2	0	0	2	1	2	0	2	1	0	2	0	0	0	0	2
EA00282/RF_201	2	0	2	2	0	2	0	0	2	0	0	2	2	0	0	2	0	0	2	2	0	2	2	2	2	2	0	2	0	0	2	2	0	0	0	0	2	2	2	2	2	0	2	2	2	0	2	2	2
EA00450/RF_202	2	0	2	2	0	2	0	0	2	2	0	2	2	0	0	2	0	0	0	2	0	2	2	2	2	2	0	2	0	0	2	2	0	0	0	0	2	2	0	2	2	0	2	2	2	2	2	2	2
EA00470/RF_203R	2	0	2		0	2	0	0	2	2	0	1	2	0	0	2	0	2	2	2	0	2	2	2	2	1	1	1	0	0	2	2	1	1	0	0	2	2	1	1	2	0	2	2	1	0	2	2	2
EA00488/RF_204	2	0	2	2	0	2	0	0	0	0	0	2	0	2	0	2	0	0	0	2	0	2	2	2	2	0	2	0	0	0	2	2	2	2	2	2	2	2	2	2	0	0	2	2	2	0	2	2	2
EA00907/RF_205	2	0	2	2	0	2	0	0	2	2	0	2	0	2	0	2	0	2	2	2	0	2	2	2	2	2	0	2	0	0	2	2	0	0	0	0	2	2	0	2	2	0	2	2	0	0	2	2	2
EA00915/RF_206	2	0	2	1	0	2	0	0	2	2	2	2	2	0	0	1	1	0	1	2	0	2	2	2		1		1			1	1	0	1	0	0	2	2		1	2		1	1	0	0	1	1	2
EA00999/RF_207	2	0	2	2	0	2	0	0	2	2	0	0	2	0	0	2	0	2	2	2	0	2	0	2	2	0	2	0	0	0	2	2	2	2	0	0	2	2	2	2	2	0	2	2	0	0	2	2	2
EA01031/RF_208	2	0	2	2	0	2	0	0	2		0	2	0	2	0	2	0	2	2	2	0	2	2	2	2	2	0	2	0	0	2	2	2	2	0	2	0	2	2	2	2	0	2	2	0	2	2	2	2
EA01120/RF_209	2	0	2	2	0	2	0	0	2	2	0	2	0	2	0	2	0	0	2	2	0	2	2	2	2	2	0	2	0	0	2	2	0	0	0	0	2	2	0	2	2	0	2	2	2	0	2	2	2
EA01165/RF_210	2	0	2	2	0	2	0	0	2	0	0	2	2	0	0	2	0	0	2	2	0	2	1	2	2	2	0	2	0	0	2	2	0	0	0	0	2	2		2	2	0	2	2	2	0	2	2	2
EA01284/RF_211	2	0	2	2	0	2	0	0	2	2	0	2	0	2	0	2	0	0	2	2	0	2	2	2	2	2	0	2	0	0	2	2	2	2	0	0	2	2	2	2	2	0	2	2	0	0	2	2	2
EA01345/RF_212	2	0	2	2	0	2	0	0	0	0	0	2	0	2	0	2	0	2	2	2	0	2	2	2	2	2	0	2	0	0	2	2	0	0	0	0	2	2	0	2	2	0	2	2	2	0	2	2	2
EA01349/RF_213	2	0	2	2	0	2	0	0	2	2	0	2	2	0	0	2	0	0	2	2	0	2	0	2	2	0	2	0	0	0	2	0	2	2	2	2	2	2	2	2	2	0	2	2	2	0	2	2	2
EA01579/RF_214	2	0	2	2	0	2	0	0	2	2	0	2	2	0	0	2	0		2	2	0	2	2	2	2	2	0	2	0	0	2	2	0	0	0	0	2	2	0	2	2	0	2	2	2	0	2	2	2
EA01709/RF_215	2	0	2	2	0	2	0	0	2	2	0	2	2	0	0	2	0	1	0	2	0	2	0	2	2	0	2	0	0	0	2	2	0	0	0	0	2	2	0	2	2	0	2	2	2	0	2	2	2
EA01985/RF_216	2	0	2	0	0	2	0	0	2	2	0	2	0	2	0	2	0	2	0	2	0	2	0	2	2	0	2	0	0	0	2	2	2	2	0	0	2	2	2	2	2	0	2	2	0	0	0	0	2
EA02015/RF_217	2	0	2	2	0	2	0	0	2	2	0	2	0	2	0	2	0	0	2	2	0	2	2	2	2	2	0	2	0	0	2	2	0	0	0	0	2	2	0	2	2	0	2	2	2	2	2	2	2
EA02021/RF_218	2	0	2	2	0	2	0	0	2	0	0	2	2	0	0	2	0	0	2	2	0	2	2	2	2	0	2	0	0	0	2	2	2	2	0	2	0	2	2	2	2	0	2	2	0	0	2	2	0
EA02550/RF_219	2	0	2	2	0	2	0	0	2	0	0	2	0	2	0	2	0	0	2	2	0	2	0	2	2	0	2	0	0	0	2	2	2	2	2	2	2	2	2	2	2	0	2	2	2	0	2	2	2
EA02660/RF_220	2	0	2	2	0	2	0	0	2	0	0	2	0	2	0	2	0	2	0	2	0	2	2	2	2	2	0	2	0	0	2	2	0	0	0	0	2	2	0	2	2	0	2	2	2	0	2	2	2
EA02734/RF_221	0	2	0	0	2	2	2	2	2	0	0	0	0	2	0	2	0	0	2	0	2	0	0	2	2	0	2	0	0	0	2	2	2	2	2	2	2	2	2	2	2	0	0	0	2	0	0	0	2
EA03444/RF_222	2	0	2	2	0	2	0	0	2	0	0	2	2	0	0	2	0	0	2	2	0	2	2	2	2	2	0	2	0	0	2	2	0	0	0	0	2	2	0	2	2	0	2	2	2	0	2	2	2
EA05480/RF_223	2	0	2	2	0	2	0	0	2	1	0	2	0	2	0	2	0	1	2	2	0	2	1	2	2	1	1	1	0	0	2	1	1		0	1	1	2	2	2	2	0	2	2	1	2	2	2	2
EA05677/RF_225	2	0	2	2	0	2	0	0	2	0	0	2	0	2	0	2	0	0	2	2	0	2	2	2	2	0	2	0	0	0	2	2	2	2	0	0	2	2	2	2	2	0	2	2	0	2	2	2	2
EA05721/RF_226	0	2	0	2	2	0	2	2	0	0	0	2	2	0	0	0	2	0	2	2	0	2	2	0	0	0	2	2	2	2	0	0	0	2	0	2	2	2	2	2	2	0	2	2	2	0	2	2	2
EA05732/RF_227	2	0	2	2	0	2	0	0	2	0	0	0	0	2	0	2	0	2	2	2	0	2	2	2	2	0	2	0	0	0	2	2	2	2	0	0	2	2	2	2	2	0	2	2	0	2	2	2	2
EA05789/RF_228	2	0	2	0	0	2	0	0	2	2	0	2	0	2	0	2	0	0	0	2	0	2	0	2	2	0	2	0	0	0	2	2	2	2	0	0	2	2	2	2	2	0	2	2	0	0	2	2	0
EA05979/RF_229	2	0	2	2	0	2	0	0	2	0	0	0	2	0	0	2	0	2	2	2	0	0	2	2	2	0	2	0	0	2	0	0	0	2	0	0	2	2	2	0	2	0	2	2	0	0	2	2	2
EA06902/RF_232	2	0	2	2	0	2	0	0	2	2	0	2	0	2	0	2	0	2	0	2	0	2	0	2	2	0	2	0	0	0	2	2	2	2	0	0	2	2	2	2	2	0	2	2	0	0	2	2	2
EA06929/RF_233	2	0	2	2	0	2	0	0	2	2	0	2			0	2		2	2	2	0	2		2	2	1			0	0	2	1	0	0	0	0	2	2	0	2	2	0	2	2	2	0	2	2	2
EA06932/RF_234	2	0	2	0	0	2	0	0	2	2	0	2	0	2	0	2	0	2	0	2	0	2	0	2	2	0	2	0	0	0	2	2	0	0	0	0	2	2	0	2	2	0	2	2	2	0	2	2	2
EA03075/RF_235	2	0	2	2	0	2	0	0	0	0	0	2	0	2	0	2	0	0	2	2	0	2	0	2	2	0	2	0	0	0	2	2	2	2	0	0	2	2	2	2	2	0	2	2	0	0	0	0	2
EA01042/RF_236	2	0	2	2	0	2	0	0	2	1	0	2	1	1	0	2	0	2	2	2	0	2	1	2	2	1	0	2	0	0	2	2	0	0	0	0	2	2	0	2	2	0	2	2	2	1	2	2	2
EA06002/RF_237	0	2	0	0	2	2	0	0	2	0	0	0	0	2	0	0	2	2	0	0	2	0	2	0	2	0		0	0	2	0	0	0	2	0	0	2	2	2	0	2	2	0	2	0	0	0	0	2
EA06699/RF_238	2	0	2	0	0	2	0	0	0	0	0	2	0	2	0	0	2	0	0	2	0	2	2	0	0	0	2	2	2	2	0	0	0	2	0	0	2	0	2	0	2	2	2	2	0	0	2	2	2
EA00861	2	0	2	2	0	2	0	0	2	0	0	2	2	0	0	2	0	0	2	2	0	2	2	2	2	2	0	2	0	0	2	2	2	2	2	2	2	2	2	2	0	0	2	2	2	0	2	2	2
EA01824	2	0	2	2	0	2	0	0	2	2	0	2	0	2	0	2	0	0	2	2	0	2	2	2	2	2	0	2	0	0	2	2	0	0	0	0	2	2	0	2	2	0	2	2	2	0	2	2	2
EA00355	2	0	2	2	0	2	0	0	2		0	2			0	2		2	2	2	0	2		2				2			2	2		0	0		2	2	0	2	2					0			2
EA00995	2	0	2	2	0	2	0	0	2	2	0	2	0	2	0	2	0	0	2	2	0	2	2	2	2	2	0	2	0	0	2	2	0	0	0	0	2	2	0	2	2	0	2	2	2	0	2	2	2
EA01604	2	0	2	2	0	2	0	0	2	2	0	2	0	2	0	2	0	0	0	2	0	2	2	2	2	2	2	0	0	0	2	2	2	2	0	0	2	2	2	2	0	0	2	2	0	0	2	2	0
EA01834	2	0		2	0	2	0	0	2	2	0	2	0	2	0	2	0	0	2	2	0	2	2	2	2	0	2	0	0	0	2	2	2	2	0	2	0	2	2	2	2	0	2	2	2	0	2	2	2
EA02018	2	0	2	2	0	2	0	0	2	2	0	2	2	0	0	2	0	2	2	2	0	2	0	2	2	0	2	0	0	0	2	0	2	2	0	2	0	2	2	2	2	0	2	2	0	0	2	2	2
EA00041	2	0	2	2	0	2	0	0	2	2	0	2	2	0	0	0	2	0	0	2	0	2	2	2	2	2	0	2	0	0	2	2	0	0	0	0	2	2	0	2	2	0	2	2	2	2	2	2	2
EA00891	2	0	2	2	0	2	0	0	2	0	0	2	2	0	0	2	0	0	2	2	0	2	2	2	2	2	0	2	0	0	2	2	0	0	0	0	2	2	0	2	2	0	2	2	2	0	2	2	2
EA01185	2	0	2	2	0	2	0	0	2	2	0	2	0	2	0	2	0	0	2	2	0	2	0	2	2	0	2	0	0	0	2	2	2	2	2	2	2	2	2	2	2	0	2	2	2	0	2	2	2
EA01630	2	0	2	2	0	2	0	0	2	2	0	2	0	2	0	2	0	0	2	2	0	2	2	2	2	2	0	2	0	0	2	2	0	0	0	0	2	2	0	2	2	0	2	2	2	0	2	2	2
EA00083	2	0	2	0	0	2	0	0	2	0	0	2	0	2	0	2	0	2	2	2	0	2	0	2	2	0	2	0	0	0	2	2	0	0	0	0	2	2	0	2	2	0	2	2	0	2	2	2	2
EA01006	2	0	2	2	0	2	0	0	2	2	0	2	0	2	0	2	0	0	2	2	0	2	2	2	2	2	0	2	0	0	2	2	0	0	0	0	2	2	0	2	2	0	2	2	2	0	2	2	2
EA01234	2	0	2	2	0	2	0	0	2	2	0	2	2	0	0	2	0	0	2	2	0	2	2	2	2	0	2	0	0	0	2	2	2	2	0	2	0	2	2	2	2	0	2	2	0	2	2	2	2
EA01631	2	0	2	2	0	2	0	0	2	2	0	2	0	2	0	2	0	0	2	2	0	2	2	2	2	2	0	2	0	0	2	2	0	0	0	0	2	2	0	2	2	0	2	2	2	0	2	2	2
EA01842	2	0	2	2	0	2	0	0	2	2	0	2	2	0	0	2	0	0	2	2	0	2	2	2	2	0	2	0	0	0	2	2	2	2	0	2	0	2	2	2	2	0	2	2	0	2	2	2	2
EA00144	2	0	2	2	0	2	0	0	2	2	0	2	2	0	0	2	0	0	2	2	0	2	2	2	2	2	0	2	0	0	2	2	0	0	0	0	2	2	0	2	2	0	2	2	2	0	2	2	2
EA01023	2	0	2	2	0	2	0	0	2	2	0	2	0	2	0	2	0	2	2	2	0	2	2	2	2	1		1	0	0	2	2	2	2	0			2	2	2	2	0	2	2	0	1	2	2	1
EA02056	2	0	2	2	0	2	0	0	2	0	0	2	2	0	0	2	0	0	2	2	0	2	0	2	2	0	2	0	0	0	2	2	2	2	2	2	2	2	2	2	2	0	2	2	2	0	2	2	2
EA01292	2	0	2	2	0	2	0	0	2	2	0	2	0	2	0	2	0	0	2	2	0	2		2	2	1			0	0	2	2			2		2	2		2	2	0	2	2	2	0	2	2	2
EA01684	2	0	2	2	0	2	0	0	2	0	0	2	0	2	0	2	0	2	2	2	0	2	0	2	2	0	2	0	0	0	2	2	2	2	2	2	2	2	2	2	2	0	2	2	2	0	2	2	2
EA01903	2	0	2	2	0	2	0	0	2	2	0	2	0	2	0	2	0	0	0	2	0	2	2	2	2	2	0	2	0	0	2	2	0	0	0	0	2	2	0	2	2	0	2	2	0	0	2	2	2
EA02064	2	0	2	2	0	2	0	0	2	0	0	2	2	0	0	2	0	2	0	2	0	0	0	2	2	0	2	0	0	0	2	2	2	2	2	2	2	2	2	2	2	0	2	2	2	0	2	2	2
EA00174	2	0	2	2	0	2	0	0	2	1	0	2	0	2	0	2	0	0	2	2	0	2	2	2	2	2	0	2	0	0	2	2	0	0	0	0	2	2	0	2	2	0	2	2	2	0	2	2	2
EA00930	2	0	2	2	0	2	0	0	2	0	0	2	2	0	0	2	0	2	0	2	0	2	2	2	2	0	2	0	0	0	2	2	2	2	0	0	2	2	2	2	2	0	2	2	0	0	2	2	2
EA01334	2	0	2	2	0	2	0	0	2	2	0	2	1	1	0	2	0	1	2	2	0	2	2	2	2	2	0	2	0	0	2	2	0	0	0	0	2	2	0	2	2	0	2	2	2	0	2	2	2
EA01697	2	0	2	2	0	2	0	0	2	0	0	2	2	0	0	2	0	2	2	2	0	2	0	2	2	0	2	0	0	0	2	2	2	2	0	0	2	2	0	2	2	0	2	2	2	0	2	2	2
EA01915	2	0	2	2	0	2	0	0	2	2	0	2	0	2	0	2	0	2	2	2	0	2	0	2	2	0	2	0	0	0	2	0	2	2	0	2	2	2	2	2	2	0	2	2	2	0	2	2	2
EA02070	2	0	2	2	0	2	0	0	2	0	0	2	2	0	0	2	0	0	2	2	0	2	0	2	2	0	2	0	0	0	2	2	2	2	2	2	2	2	2	2	2	0	2	2	2	0	2	2	2
EA00205	2	0	2	2	0	2	0	0	2	2	0	2	0	2	0	2	0	2	2	2	0	2	0	2	2	0	2	0	0	0	2	0	0	0	0	0	2	2	0	2	2	0	2	2	2	2	2	2	2
EA00948	2	0	2	2	0	2	0	0	0	0	0	2	2	0	0	2	0	0	2	2	0	2	0	2	2	2	0	2	0	0	2	2	0	0	0	0	2	2	0	2	2	2	0	0	0	0	0	0	2
EA01707	2	0	2	2	0	2	0	0	2	0	0	2	2	0	0	2	0	0	2	2	0	2	0	2	2	0	2	0	0	0	2	2	2	2	2	2	2	2	2	2	2	0	2	2	2	0	2	2	2
EA01930	2	0	2	2	0	2	0	0	2	0	0	2	2	0	0	2	0	0	2	2	0	2	2	2	2	2	0	2	0	0	2	2	0	0	0	0	2	2	0	2	2	0	2	2	0	0	2	2	2
EA02146	2	0	2	2	0	2	0	0	2	0	0	2	2	0	0	2	0	0	2	2	0	2	2	2	2	2	0	2	0	0	2	2	0	0	0	0	2	2	0	2	2	0	2	2	2	0	2	2	2
EA00258	2	0	2	2	0	2	0	0	2	2	0	2	2	0	0	2	0	0	2	2	0	2	0	2	2	2	0	2	0	0	2	2	0	0	0	0	2	2	0	2	2	0	2	2	2	2	2	2	2
EA00506	2	0	2	2	0	2	0	0	2	2	0	2	1		0	2	0		2	2	0	2	2	2	2		1		0	0	2	2			0			2		2	2	0	2	2		1	2	2	2
EA00951	2	0	2	2	0	2	0	0	2	2	0	2	2	0	0	2	0	0	2	2	0	2	0	2	2	0	2	0	0	0	2	2	2	2	2	2	2	2	2	2	2	0	2	2	2	0	2	2	2
EA01062	2	0	2	2	0	2	0	0	2	2	0	2	0	2	0	2	0	2	2	2	0	2	0	2	2	0	2	0	0	0	2	2	2	2	2	2	2	2	2	2	2	0	2	2	0	0	2	2	2
EA02216	2	0	2	2	0	2	0	0	2	2	0	2	0	2	0	2	0	2	2	2	0	2	0	2	2	0	2	0	0	0	2	0	0	0	0	0	2	2	0	2	2	0	2	2	2	0	2	2	2
EA00968	2	0	2	2	0	2	0	0	2	0	0	2	2	0	0	2	0	0	2	2	0	2	2	2	2	0	2	0	0	0	2	2	2	2	0	0	2	2	2	2	2	0	2	2	0	2	2	2	2
EA01356	2	0	2	2	0	2	0	0	2	0	0	2	2	0	0	2	0	2	2	2	0	2	0	2	2	0	2	0	0	0	2	2	2	2	2	2	0	2	2	2	2	0	2	2	0	2	2	2	2
EA01717	2	0	2	2	0	2	0	0	2	2	0	2	0	2	0	2	0	0	0	2	0	2	0	2	2	0	2	0	0	0	2	2	0	0	0	0	2	2	0	2	2	0	2	2	2	0	2	2	2
EA01982	2	0	2	2	0	2	0	0	2	0	0	2	0	2	0	2	0	0	2	2	0	2	2	2	2	2	0	2	0	0	2	2	0	0	0	0	2	2	0	2	2	0	2	2	2	0	2	2	2
EA02225	2	0	2	2	0	2	0	0	0	0	0	0	0	2	0	0	2	0	0	2	0	2	2	2	2	2	0	2	0	0	2	2	0	0	0	0	2	2	0	2	2	0	0	0	0	0	0	0	2
EA00831	2	0	2	2	0	2	0	0	2	2	0	2	0	2	0	0	2	2	0	0	2	0	0	2	2	0	2	2	2	0	2	2	0	0	0	0	2	2	0	2	2	0	2	2	2	0	2	2	2
EA00970	2	0	2	2	0	2	0	0	2	0	0	2	2	0	0	2	0	0	2	2	0	2	2	2	2	2	0	2	0	0	2	2	0	0	0	0	2	2	2	2	2	0	2	2	2	0	2	2	2
EA01118	2	0	2	2	0	2	0	0	2	2	0	2	0	2	0	2	0	2	2	2	0	2	2	2	2	0	2	0	0	0	2	2	2	2	0	2	0	2	2	2	2	0	2	2	0	2	2	2	2
EA01722	2	0	2	2	0	2	0	0	2	0	0	2	2	0	0	2	0	0	2	2	0	0	2	2	2	0	2	0	0	0	2	2	2	2	0	2	0	2	2	2	2	0	2	2	0	2	2	2	2
EA02331	2	0	2	2	0	2	0	0	2	0	0	2	0	2	0	2	0	0	2	2	0	2	2	2	2	0	2	0	0	0	2	2	0	2	0	0	2	2	2	2	2	0	2	2	0	2	2	2	2
EA00291	2	0	2	2	0	2	0	0	2	2	0	2	0	2	0	2	0	2	2	2	0	2	2	2	2	2	0	2	0	0	2	2	0	0	0	0	2	2	0	2	2	0	2	2	2	0	2	2	2
EA00840	2	0	2	2	0	2	0	0	2	2	0	2	2	0	0	2	0	2	2	2	0	2	0	2	2	0	2	0	0	0	2	0	2	2	0	2	2	2	2	2	2	0	2	2	2	0	2	2	2
EA00984	2	0	2	2	0	2	0	0	2	2	0	2	0	2	0	2	0	0	2	2	0	2	2	2	2	2	0	2	0	0	2	2	0	0	0	0	2	2	0	2	2	0	2	2	2	0	2	2	2
EA01724	2	0	2	2	0	2	0	0	2	0	0	2	2	0	0	2	0	0	2	2	0	2	0	2	2	0	2	0	0	0	2	2	2	2	2	2	2	2	2	2	2	0	2	2	0	0	2	2	0
EA01999	2	0	2	2	0	2	0	0	2	2	0	2	0	2	0	2	0	2	2	2	0	2	2	2	2	2	0	2	0	0	2	2	0	0	0	0	2	2	0	2	2	0	2	2	2	0	2	2	2
EA02431	2	0	2	2	2	2	0	0	2	2	0	2	1	1	0	2	0	2	2	2	0	2	2	2	2	0	2	0	0	0	2	2	2	2	2	2	2	2	2	2	2	0	2	2	0	2	2	2	2
EA02446	2	0	2	2	0	2	0	0	2	2	0	2	0	2	0	2	0	2	2	2	0	2	2	2	2	0	2	0	0	0	2	2	2	2	2	2	2	2	2	2	2	0	2	2	0	0	2	2	2
Control	2	0	2	2	0	2	0	0	2	2	0	2	2	0	0	2	0		2	2	0	2	2	2	2	2	0	2	0	0	2	2	0	0	0	0	2	2	0	2	2	0	2	2	2	0	2	2	2
EA02927	2	0	2	2	0	2	0	0	2	0	0	2	2	0	0	2	0	0	2	2	0	2	2	2	2	2	0	2	0	0	2	2	0	0	0	0	2	2	2	2	2	0	2	2	2	0	2	2	2
EA03109	2	0	2	0	0	2	0	0	2	2	0	2	0	2	0	0	2	2	0	2	0	2	0	2	2	0	2	0	0	0	2	2	0	0	0	0	2	2	0	2	2	0	2	2	2	0	2	2	2
EA03381	2	0	2	2	0	2	0	0	2	0	2	0	2	0	0	2	0	2	0	2	0	0	2	2	2	0	2	0	0	0	2	2	2	2	0	2	0	2	2	2	2	0	2	2	0	0	2	2	2
EA03641	2	0	2	2	0	2	0	0	2	2	0	2	0	2	0	2	0	0	2	2	0	2	2	2	2	2	0	2	0	0	2	2	2	2	2	2	2	2	2	2	2	0	2	2	2	0	2	2	2
EA04171	2	0	2	2	0	2	0	0	2	0	0	2	2	0	0	2	0	0	2	2	0	2	2	2	2	0	2	0	0	0	2	2	2	2	0	0	2	2	2	2	2	0	2	2	0	2	2	2	2
EA05236	2	0	2	2	0	2	0	0	2	0	0	2	0	2	0	2	0	0	0	2	0	2	2	2	2	0	2	0	0	0	2	2	2	2	0	0	2	2	2	2	2	0	2	2	0	2	2	2	2
EA02732	2	0	2	2	0	2	0	0	2	2	0	2	0	2	0	2	0	0	2	2	0	2	2	2	2	0	2	0	0	0	2	2	2	2	0	2	0	2	2	2	2	0	2	2	0	2	2	2	2
EA02943	2	0	2	2	0	2	0	0	2	0	0	2	2	0	0	2	0	2	2	2	0	2	0	2	2	0	2	0	0	0	2	2	2	2	2	0	2	2	0	2	2	0	2	2	0	0	2	2	0
EA03151	2	0	2	0	0	2	0	0	2	2	0	2	0	2	0	2	0	0	0	2	0	2	0	2	2	0	2	0	0	0	2	2	2	2	0	0	2	2	2	2	2	0	2	2	0	0	0	0	2
EA03672	2	0	2	0	0	2	0	0	2	2	0	2	0	2	0	2	0	2	0	2	0	2	2	2	2	2	0	2	0	0	2	2	0	0	0	0	2	2	0	2	2	0	2	2	2	0	2	2	2
EA04208	2	0	2	2	0	2	0	0	2	0	0	2	2	0	0	2	0	0	2	2	0	2	2	2	2	2	0	2	0	0	2	2	0	0	0	0	2	2	0	2	2	0	2	2	2	0	2	2	2
EA05238	2	0	2	2	0	2	0	0	2	1	0	2	0	2	0	2	0	2	2	2	0	2	2	2	2	0	2	0	0	0	2	2	2	2	2	2	2	2	2	2	2	0	2	2	2	0	2	2	2
EA02523	2	0	0	2	1	2	0	0	2	2	0	0	2	0	0	2	0	2	2	2	0	2	2	2	2	0	2	0	0	0	2	2	2	2	2	2	2	2	2	2	2	0	2	2	0	0	2	2	0
EA02752	2	0	2	2	0	2	0	0	2	0	0	2	2	0	0	2	0	2	2	2	0	2	0	2	2	0	2	0	0	0	2	0	0	0	0	0	2	2	0	2	2	0	2	2	2	0	2	2	2
EA02954	2	0	2	2	0	2	0	0	2	2	2	0	2	0	0	2	0	0	0	2	0	0		2	2	1	1	1	0	0	2	2	1		0	1	1	2		2	2	0	1	1	0	0	1	1	2
EA03433	2	0	0	2	0	2	0	0	2	2	0	2	0	2	0	2	0	2	2	2	0	2	2	2	2	2	0	2	0	0	2	2	2	2	0	0	2	2	2	2	2	0	2	2	0	0	2	2	0
EA03686	2	0	2	2	0	2	0	0	2	2	0	2	2	0	0	2	0	2	2	2	0	2	0	2	2	0	2	0	0	0	2	0	0	0	0	0	2	2	0	2	2	0	2	2	2	0	2	2	2
EA05298	2	0	2	2	0	2	0	0	2	0	0	2	0	2	0	2	0	0	0	2	0	2	2	2	2	0	2	0	0	0	2	2	2	2	0	0	2	2	2	2	2	0	2	2	0	2	2	2	2
EA02538	2	0	2	2	0	2	0	0	2	2	0	2	0	2	0	2	0	0	2	2	0	2	2	2	2	2	0	2	0	0	2	2	0	0	0	0	2	2	0	2	2	0	2	2	2	0	2	2	2
EA02763			1	1					2	2	1	1	0	2	0	1	1	1		0	2	0	2	2	2	0	2	0	0	0	2	2	1	2		1	2	1	2	1	1	1	1	1	1	0	1	1	2
EA03690	2	0	2	2	0	2	0	0	2	2	0	2	0	2	0	2	0	0	2	2	0	2	2	2	2	2	0	2	0	0	2	2	0	0	0	0	2	2	0	2	2	0	2	2	0	0	2	2	2
EA02768	2	0	2	2	0	2	0	0	2	0	0	2	2	0	0	2	0	2	2	2	0	2	0	2	2	0	2	0	0	0	2	2	0	0	0	0	2	2	0	2	2	0	2	2	2	2	2	2	2
EA02971	2	0	2	2	0	2	0	0	2	0	0	2	2	0	0	2	0	0	2	2	0	2	0	2	2	0	2	0	0	0	2	2	2	2	2	2	2	2	2	2	2	0	2	2	2	0	2	2	2
EA03294	2	0	2	2	0	2	0	0	2	0	0	2	2	0	0	2	0	2	2	2	0	2	0	2	2	0	2	0	0	0	2	2	0	0	0	0	2	2	0	2	2	0	2	2	2	2	2	2	2
EA03455	2	0	2	2	0	2	0	0	2	2	0	2	0	2	0	2	0	0	2	2	0	2	2	2	2	2	0	2	0	0	2	2	0	0	0	0	2	2	0	2	2	0	2	2	2	0	2	2	2
EA06628	2	0	2	0	0	2	0	0	2	0	0	2	0	2	0	2	0	2	2	2	0	2	0	2	2	0	2	0	0	0	2	2	0	0	0	0	2	2	0	2	2	0	2	2	0	2	2	2	2
EA02556	2	0	1	2	0	2	0	0	2	0	0	2	2	0	0	1	1	1	1	2	0	0		2	2				0	0	2	2			1		2	2	0	2	2	0	2	2	2		2	2	2
EA02779	2	0	2	2	0	2	0	0	2	2	0	2	2	0	0	2	0	2	2	2	0	2	2	2	2	2	0	2	0	0	2	2	0	0	0	0	2	2	0	2	2	0	2	2	2	0	2	2	2
EA03296	2	0	2	2	0	2	0	0	2	0	0	2	0	2	0	2	0	2	2	2	0	2	0	2	2	0	2	0	0	0	2	0	0	0	0	0	2	2	0	2	2	0	2	2	2	2	2	2	2
EA06485	2	0	2	2	0	2	0	0	2	2	0	2	0	2	0	2	0	0	2	2	0	2	2	2	2	2	0	2	0	0	2	2	0	0	0	0	2	2	0	2	2	0	2	2	2	0	2	2	2
EA06958	2	0	2	2	0	2	0	0	2	2	0	2	2	0	0	2	0	2	2	2	0	2	1	2	2	1	1	1	0	0	2	1	1	1	0	1	2	2	1	2	2	0	2	2	2	0	2	2	2
EA02629	2	0	2	2	0	2	0	0	2	2	0	2	0	2	0	2	0	0	2	2	0	2	0	2	2	0	2	0	0	0	2	2	0	0	0	0	2	2	0	2	2	0	2	2	2	0	2	2	2
EA02795	2	0	2	2	0	2	0	0	2	0	0	2	0	2	0	2	0	0	2	2	0	2	2	2	2	2	0	2	0	0	2	2	0	0	0	0	2	2	0	2	2	0	2	2	2	2	2	2	2
EA03001	2	0	2	2	0	2	0	0	2	0	0	2	0	2	0	2	0	0	2	2	0	2	2	2	2	0	2	0	0	0	2	2	2	2	0	2	0	2	2	2	2	0	2	2	0	2	2	2	2
EA03458	2	0	2	2	0	2	0	0	2	2	0	2	2	0	0	2	0	2	0	2	0	2	0	2	2	0	2	0	0	0	2	2	2	2	0	0	2	2	2	2	2	0	2	2	0	0	0	0	2
EA04045	2	0	2	2	0	2	0	0	2	0	0	2	2	0	0	2	0	2	2	2	0	2	0	2	2	0	2	0	0	0	2	2	2	2	2	2	2	2	2	2	2	0	2	2	2	0	2	2	2
EA02883	2	0	2	2	0	2	0	0	2	0	2	2	0	2	0	0	2	2	0	2	0	2	2	2	2	2	0	2	0	0	2	2	0	0	0	0	2	2	0	2	2	0	2	2	2	2	2	2	2
EA03055	2	0	2	2	0	2	0	0	2	0	0	2	2	0	0	2	0	0	2	2	0	2	0	2	2	0	2	0	0	0	2	0	0	0	0	0	2	2	0	2	2	0	2	2	0	2	2	2	2
EA03313	2	0	2	2	0	2	0	0	2	2	0	2	2	0	0	2	0	0	0	2	0	2	0	2	2	0	2	0	0	0	2	2	2	2	2	2	2	2	2	2	2	0	2	2	2	0	2	2	2
EA03532	2	0	2	2	0	2	0	0	2	0	0	2	2	0	0	2	0	0	2	2	0	2	0	2	2	0	2	0	0	0	2	2	2	2	0	0	2	2	0	2	2	0	2	2	2	2	2	2	2
EA04046	2	0	2	2	0	2	0	0	2	0	0	2	2	0	0	2	0	2	2	2	0	2	2	2	2	2	0	2	0	0	2	2	0	0	0	0	2	2	0	2	2	0	2	2	2	0	2	2	2
EA05600	2	0	2	2	0	2	0	0	2	1	0	2	2	0	0	2	0	0	2	2	0	2	2	2	2	2	0	2	0	0	2	2	0	0	0	0	2	2	0	2	2	0	2	2	2	0	2	2	2
EA02898	2	0	2		0	2	0	0	2	2	0	2	0	2	0	2	0	0	2			1	2	2	2	2	0	2	0	0	2	2	0	0	0	0	2	2	0	2	2	0	2	2	2	0	2	2	2
EA03316	2	0	2	0	0	2	0	0	2	2	0	2	0	2	0	0	2	0	0	2	0	2	0	2	2	0	2	0	0	0	2	2	0	0	0	0	2	2	0	2	2	0	2	2	2	0	2	2	2
EA03539	2	0	2	2	0	2	0	0	2	0	0	2	2	0	0	2	0	2	2	2	0	0	2	2	2	2	0	2	0	0	2	2	0	0	0	0	2	2	0	2	2	0	2	2	2	2	2	2	2
EA04050	2	0	2	2	0	2	0	0	2	0	0	2	2	0	0	2	0	0	2	2	0	2	0	2	2	0	2	0	0	0	2	2	2	2	2	2	2	2	2	2	2	0	2	2	2	0	2	2	2
EA04917	2	0	2	2	0	2	0	0	2	2	0	2	2	0	0	2	0	2	2	2	0	2	2	2	2	2	0	2	0	0	2	2	0	0	0	0	2	2	0	2	2	0	2	2	0	0	2	2	2
EA02924	2	0	2	2	0	2	0	0	2	0	0	2	2	0	0	2	0	2	2	2	0	2	0	2	2	0	2	0	0	0	2	2	0	0	0	0	2	2	0	2	2	0	2	2	2	2	2	2	2
EA03062	2	0	2	2	0	2	0	0	2	0	0	2	0	2	0	2	0	2	2	2	0	0	0	2	2	0	2	0	0	0	2	0	0	2	0	0	2	2	2	0	2	0	2	2	0	2	2	2	2
EA03339	2	0	2	2	0	2	0	0	2	0	0	2	2	0	0	2	0	2	2	2	0	2	2	2	2	0	2	0	0	0	2	2	2	2	0	2	0	2	2	2	2	0	2	2	2	0	2	2	2
EA03574	0	2	2	2	2	0	2	2	2	2	0	2	0	2	0	2	0	0	0	2	0	2	2	2	2	2	0	2	0	0	2	2	0	0	0	0	2	2	0	2	2	0	2	2	0	0	2	2	2
EA04055	2	0	2	2	0	2	0	0	2	0	0	2	2	0	0	2	0	0	2	2	0	2	0	2	2	0	2	0	0	0	2	2	0	0	0	0	2	2	0	2	2	0	2	2	2	0	2	2	2
EA02925	2	0	2	2	0	2	0	0	2	0	0	2	2	0	0	2	0	2	2	2	0	2	0	2	2	0	2	0	0	0	2	2	0	0	0	0	2	2	0	2	2	0	2	2	2	2	2	2	2
EA03343	2	0	2	2	0	2	0	0	2	0	0	2	2	0	0	2	0	0	2	2	0	2	2	2	2	2	0	2	0	0	2	2	2	2	0	0	2	2	2	2	2	0	2	2	2	0	2	2	2
EA03619	2	0	2	2	0	2	0	0	2	0	0	2	2	0	0	2	0	0	2	2	0	2	0	2	2	0	2	0	0	0	2	0	2	2	0	2	0	2	2	2	2	0	2	2	0	2	2	2	2
EA04066	2	0	2	2	0	2	0	0	2	2	0	2	2	0	0	2	0	2	2	2	0	2	2	2	2	2	0	2	0	0	2	2	0	0	0	0	2	2	0	2	2	0	2	2	2	0	2	2	2
EA05117	2	0	2	2	0	2	0	0	2	0	0	2	2	0	0	2	0	2	2	2	0	2	2	2	2	0	2	0	0	0	2	2	2	2	0	2	2	2	2	2	2	0	2	2	0	0	2	2	2
EA02707	2	0	2	2	0	2	0	0	2	2	0	2	2	0	0	2	0	0	2	2	0	2	0	2	2	0	2	0	0	0	2	2	2	2	2	2	2	2	2	2	2	0	2	2	2	0	2	2	2
EA02926	2	0	2	2	0	2	0	0	2	0	0	2	2	0	0	2	0	0	2	2	0	2	0	2	2	0	2	0	0	0	2	2	2	2	0	0	2	2	0	2	2	0	2	2	2	0	2	2	2
EA03107	0	2	0	0	2	2	2	2	0	0	2	0	0	2	0	0	2	2	0	2	2	0	2	0	0	0	2	2	2	2	0	0	0	2	0	0	2	2	2	0	2	0	0	2	0	0	0	0	2
EA03620	2	0	2	2	0	2	0	0	2	2	0	2	2	0	0	2	0	0	2	2	0	2	0	2	2	0	2	0	0	0	2	2	2	2	2	2	2	2	2	2	2	0	2	2	2	0	2	2	2
EA04170	2	0	2	2	0	2	0	0	2	0	0	2			0	2	0	0	2	2	0	2		2	2	0	2	0	0	0	2	2	2	2	1		2	2	2	2	2	0	2	2	1		2	2	2
EA05738	2	0	2	2	0	2	0	0	2	0	0	0	0	2	0	2	0	2	2	2	0	2	0	2	2	0	0	2	0	0	2	2	0	0	0	0	2	2	0	2	2	0	2	2	2	0	2	2	2
EA06351	2	0	2	2	0	2	0	0	2	2	0	2	0	2	0	2	0	0	0	2	0	2	2	2	2	2	0	2	0	0	2	2	0	0	0	0	2	2	0	2	2	0	2	2	0	0	2	2	2
EA06923	2	0	2	2	0	2	0	0	2	2	0	2	2	0	0	0	2	0	0	2	0	2	2	2	2	2	0	2	0	0	2	2	0	0	0	0	2	2	0	2	2	0	2	2	2	0	2	2	2
EA06513	2	0	2	2	0	2	0	0	2	2	0	2	0	2	0	2	0	0	2	2	0	2	2	2	2	2	0	2	0	0	2	2	0	0	0	0	2	2	0	2	2	0	2	2	2	0	2	2	2
EA06748	2	0	2	2	0	2	0	0	2	2	0	2	0	2	0	2	0	2	2	2	0	2	0	2	2	0	2	0	0	0	2	2	2	2	0	0	2	2	2	2	2	0	2	2	0	0	2	2	0
EA06981	2	0	2	2	0	2	0	0	2	2	0	2	2	0	0	2	0	2	2	2	0	2	1	2	2	1	1	1	0	0	2	1	1	1	0	1	2	2	1	2	2	0	2	2	2	0	2	2	2
EA06415	2	0	2	2	0	2	0	0	2	0	0	2	2	0	0	2	0	0	2	2	0	2	0	2	2	0	2	0	0	0	2	2	0	0	0	0	2	2	0	2	2	0	2	2	2	0	2	2	2
LA0317	1	0			2	2	0	0	2		2	2		0	0		2		2	2			2	2	2	0	2		0	0		0		2	0		2	2	2		2	2		2		0	2		2
LA1223	0		0	0	2	2	2	0	0	0	0		0	2	2	2	2		0	0	2	0	2	2	2	0	2	2	2	2	0	0	0	2	0	0	2	0	2	0	2	0	0	2	0	0	2	0	2
LA2727	0	2	0	0	2		2	0	0	0	0		0	0	0	2	2	2		2	2	0	0	2	2	0	2	2	2	2	0	0	0	2	0	0	2	0	2	0	2	1	0	2	0	0	2	0	2
LA2184	0	2	0	0	2	2	1	0	2	0	1	1	0	2	0	0	2	2	0		2	0	2	1	0	1	1	2	1	1	1	1	0	2	0	0	2	2	2	0	2	0	0	2	0	0	0	0	2
LA2550	0	2	0	0	2	2	2	0	0	0	0	0		0	0	2	2	2		0	2	0	2	2	2	0	2	2	2	2		0	0	2	0	0	2	0	2	0	2	0	0	0	0	0	2	0	2
LA1982	0		0	0	2	2	2	0	0	0	0		0	2	0	0	2		0	0	2	0	2	2	2	0	2	2	2	2	0	0	0	2	0	0	2	0	2	0	2	0	0	2	0	0	2	0	2
LA1930	0		0	0	2		2	0	0	0	0	0	0	2	2	2	2	1	2	0	2	0	2	2	2	0	2	2	2	2	0	0	0	2	0	0	2	0	2	0	2	0	0	2	0	0	2	0	2
LA4125	0	0	0	0	2	2	2	0	0	0	0	0	0	0	2	2	2	2		0	2	0	0	2	2	0	2	2	2	2	0	0	0	2	0	0	2	0	2	0	2	0	0	2	0	0	2	0	2
LA2731	0		0	0	2	0	2	0	0	0	0		0	2	2	2		2	0	0	2	0	2	2	2	0	2	2	2	2	0	0	0	2	0	0	2	0	2	0	2	0	0	1	0	0	2	0	2
LA1204	2	0	2	2	2	2	0	0	2	0	0	0	0	2	0	2	0	2	2	2	0	0	0	2	2	0	2	0	0	0	2	2	2	2	2	2	2	2	2	2	2	0	2	2	2	0	2	2	2
LA1206	2	0	2	2	0	2	0	0	2	2	0	0	2	0	0	2	0	2	0	2	0	2	2	2	2	0	2	0	0	0	2	2	0	2	0	0	2	2	2	0	2	0	2	2	0	0	2	2	0
LA1231	0	0	0	0	2	2	0	0	0	0	1	2	0	2	0	2		1	2	1	1	1	2	1	1	0	2	1	2	1	0	0	0	2	0	0	2	1	2	0	2	2	0	1	0	0	1	0	2
LA1511	2	0	1			2	0	0			0	1			0		1	2	1					2	2	1	1	1	0	0	2	1		1	0	1	1	2			2	1		2	0	1	2
LA1542	0	0	2	2	2	2	0	0	2	2	0	0	2	0	0	2	0	2	2	2	0	0	2	2	2	0	0	2	0	0	2	0	0	2	0	0	2	2	2	0	2	0	2	2	0	0	2	0	2
LA2213	2	0	2	2	0	2	0	0	2	0	0	0	0	2	0	2	0	2	2	2	0	2	0	2	2	0	2	0	0	0	2	2	0	0	0	0	2	2	0	2	2	0	2	2	2	2	2	2	2
LA1286	2	0	2	2	0	2	0	0	2	0	0	2	2	0	0	2	0	0	2	2	0	0	2	2	2	0	2	0	0	0	2	2	2	2	0	2	0	2	2	2	2	0	2	2	2	2	2	2	2
LA1388	2	0	2	2	0	2	0	0	2	0	0	2	0	2	0		0	2	2	2	0	2	0	2	2	0	2	0	0	0	2	2	2	2	2	2	2	2	2	2	2	0	2	2	2	0	2	2	2
LA1420	2	0	2	0	0	2	0	0	2	0	0	2	0	2	0	2	0	2	0	2	2	0	2	2	2	0	2	0	0	0	2	2	2	2	2	2	2	2	2	2	2	0	2	2	2	0	2	2	2
LA2262	0	2	2	2	2	2	2	2	2	0	0	0	2	0	0	2	0	2	2	2	0	2	2	2	2	0	2	0	0	0	2	2	2	2	0	2	0	2	2	2	2	0	2	2	2	2	2	2	2
LA2688	2	0	0	0	2	2	0	0	0	0	1	0	0	2	0		0	2	2	2	0	2	2	2	2	0	0	0	0	0	2	0	2	2	2	2	2	2	2	2	2	0	2	2	0	0	0	0	2
LA0113	0	2	0	0	2	2	2	2	0	0	0	0	0	2	0		0	2	2	2	0	2	0	2	2	0	2	0	2	2	0	0	2	2	2	2	2	0	2	0	2	0	0	2	0	0	0	0	2
LA0146	2	0	2	0	0	2	0	0	1	0	0	2	2	0	0		0	0	2	2	0	2	0	2	2	0	2	0	0	0	2	2	2	2	0	0	2	2	0	2	2	0	2	2	0	0	2	2	0
LA0358	2	0	0	2		2	1	1	1	0	0	1	1	1	0	2	0	2	1	2	0	0	0	2	2	0	2	0	0	0	2	2	1	2		2	2	1	2	2	2	1	1	2	0	0	1		2
LA2304	2	0	2	2	0	2	0	0	2	0	0	0	2	0	0	2	0	0	2	2	0	2	2	2	2	0	2	0	0	0	2	2	2	2	2	2	2	2	2	2	2	0	2	2	0	0	2	0	2
LA1215	2	0	2	2	0	2	0	0	2	2	0	0	0	2	0	2	0	2	2	2	0	1	2	2	2	0	2	0	0	0	2	2	2	2	0	0	2	2	2	0	2	0	2	2	0	0	2	0	2
LA0134C	2	0	1	2	0	2	0	0		0	0	1			0	2	0	0	2	2	0	2				0	2	1	1	1	1	1	1	2			2	1	2	1	2		1	2	1	0	1		2
LA0172	2	0	2	2	0	2	0	0	2	0	0	2	0	2	0	2	0	0	2	2	0	2	0	2	2	0	2	0	0	0	2	2	2	2	0	0	2	2	0	2	2	0	2	2	0	0	2	2	0
LA0466	2	0	2	2	0	2	0	0	2	2	0	2	0	2	0	2	0	2	2	2	0	2	0	2	2	0	2	0	0	0	2	2	2	2	2	2	2	2	2	2	2	0	2	2	2	0	2	2	2
LA1251	2	0	2	2	0	2	0	0	2	2	0	2	0	2	0	2	0	2	2	2	0	2	0	2	2	2	0	2	0	0	2	2	0	0	0	0	2	2	0	2	2	0	2	2	2	0	2	2	2
LA1210	2	0	2	2	0	2	0	0	2	0	0	2	0	2	0	2	0	0	2	2	0	2	2	2	2	2	0	2	0	0	2	2	0	0	0	0	2	2	0	2	2	0	2	2	2	0	2	2	2
LA1460	2	0	2	2	0	2	0	0	2	0	0	2	2	0	0	2	0	2	2	2	0	2	2	2	2	0	2	0	0	0	2	2	0	2	0	0	2	2	2	2	2	0	2	2	0	0	2	0	2
LA1218	2	0	2	2	0	2	0	0	2	2	0	2	2	0	0	2	0	2	0	2	0	2	2	2	2	0	2	0	0	0	2	2	2	2	0	0	2	2	2	2	2	0	2	2	0	2	2	2	2
LA0516	2	0	2	2	0	2	0	0	2	2	0	2	0	2	0	2	0	0	2	2	0	2	0	2	2	0	2	0	0	0	2	0	0	0	0	0	2	2	0	2	2	0	2	2	2	0	2	2	2
LA2529	2	0	2	2	0	2	0	0	2	0	0	2	2	0	0	2	0	0	2	2	0	2	2	2	2	2	0	2	0	0	2	2	0	0	0	0	2	2	0	2	2	0	2	2	2	0	2	2	2
LA2838A	2	0	2	2	0	2	0	0	2	2	0	2	2	0	0	2	0	2	2	2	0	2	0	2	2	0	2	0	0	0	2	0	2	2	0	2	2	2	2	2	2	0	2	2	2	0	2	2	2
LA3527	2	0	2	0	0	2	0	0	2	2	0	2	0	2	0	2	0	0	0	2	0	2	0	2	2	0	2	0	0	0	2	0	0	0	0	0	2	2	0	2	2	0	2	2	0	0	2	2	2
LA4347	2	0	2	2	0	2	0	0	2	0	0	2	2	0	0	2	0	0	2	2	0	2	0	2	2	0	2	0	0	0	2	2	2	2	2	2	2	2	2	2	2	0	2	2	2	0	2	2	2
LA2400	2	0	2	2	0	2	0	0	2	2	0	2	0	2	0	2	0	0	2	2	0	2	0	2	2	0	2	0	0	0	2	2	2	2	0	0	2	2	2	2	2	0	2	2	0	0	2	2	0
LA0533	2	0	2	2	0	2	0	0	2	0	0	2	2	0	0	2	0	0	2	2	0	2	0	2	2	0	2	0	0	0	2	2	2	2	2	2	2	2	2	2	2	0	2	2	2	0	2	2	2
LA4024	2	0	2	2	0	2	0	0	2	2	0	2	0	2	0	2	0	0	0	2	0	2	2	2	2	2	0	2	0	0	2	2	2	2	2	2	2	2	2	2	0	0	2	2	2	0	2	2	2
LA2711	2	0	2	2	0	2	0	0	2	2	0	2	0	2	0	2	0	2	2	2	0	2	2	2	2	2	0	2	0	0	2	2	0	0	0	0	2	2	0	2	2	0	2	2	2	0	2	2	2
LA3800	2	0	2	2	0	2	0	0	2	2	0	2	0	2	0	2	0	0	2	2	0	2	2	2	2	2	0	2	0	0	2	2	0	0	0	0	2	2	0	2	2	0	2	2	2	0	2	2	2
LA0314	0	2	2	2	2	0	2	2	2	0	0	2	0	2	0		0	2	0	2	0	2	2	2	2	2	0	2	0	0	2	2	0	0	0	0	2	2	0	2	2	0	2	2	0	0	2	2	2
LA3320	2	0	2	2	0	2	0	0	2	2	0	2	0	2	0	2	0	2	2	2	0	2	2	2	2	2	0	2	0	0	2	2	0	0	0	0	2	2	0	2	2	0	2	2	2	0	2	2	2
LA1089	2	0	2	2	0	2	0	0	2	0	0	2	2	0	0	2	0	2	2	2	0	2	2	2	2	2	0	2	0	0	2	2	0	0	0	0	2	2	0	2	2	0	2	2	2	0	2	2	2
LA0025	2	0	2	2	0	2	0	0	2	0	0	2	2	0	0	2	0	0	2	2	0	2	0	2	2	0	2	0	0	0	2	2	2	2	2	2	2	2	2	2	2	0	2	2	2	0	2	2	2
LA0534	2	0	2	2	0	2	0	0	2	2	0	2	2	0	0	2	0	0	2	2	0	2	0	2	2	0	2	0	0	0	2	2	2	2	2	2	2	2	2	2	2	0	2	2	2	0	2	2	2
LA3475	2	0	2	0	0	2	0	0	2	2	0	2	0	2	0	0	2	2	0	2	0	2	0	2	2	0	2	0	0	0	2	2	0	0	0	0	2	2	0	2	2	0	2	2	2	0	2	2	2
LA2451	2	0	2	0	0	2	0	0	2	2	0	2	0	2	0		0	2	2	2	0	2	0	2	2	0	2	0	0	0	2	0	0	0	0	0	2	2	0	2	2	0	2	2	2	0	2	2	2
LA2706	2	0	2	2	0	2	0	0	2	2	0	2	2	0	0	2	0	2	2	2	0	2	0	2	2	0	2	0	0	0	2	0	2	2	0	2	2	2	2	2	2	0	2	2	2	0	2	2	2
LA2661	2	0	2	2	0	2	0	0	2	0	0	0	0	2	0	2	2	2	2	2	0	2	2	2	2	2	0	2	0	0	2	2	2	2	0	0	2	2	0	2	2	0	2	2	0	0	2	2	0
LA3845	2	0	2	2	0	2	0	0	2	2	0	2	0	2	0	2	0	2	2	2	0	2	0	2	2	0	2	0	0	0	2	0	0	0	0	0	2	2	0	2	2	0	2	2	2	0	2	2	2
LA1323	2	0	2	2	0	2	0	0	0	0	0	2	2	0	0		0	0	2	2	0	2	2	2	2	0	2	0	0	0	2	2	2	2	2	2	2	2	2	2	2	0	2	2	0	0	2	2	0
LA3321	2	0	2	2	0	2	0	0	2	2	0	2	0	2	0	2	0	0	0	2	0	2	2	2	2	2	0	2	0	0	2	2	0	0	0	0	2	2	0	2	2	0	2	2	2	0	2	2	2
LA2396	2	0	2	2	0	2	0	0	2	2	0	2	2	0	0	0	2	0	0	2	0	2	2	2	2	2	0	2	0	0	2	2	0	0	0	0	2	2	0	2	2	0	2	2	2	0	2	2	2
LA0012	2	0	2	2	0	2	0	0	2	2	0	2	2	0	0	2	0	0	2	2	0	2	0	2	2	0	2	0	0	0	2	2	2	2	0	0	2	2	2	2	2	0	2	2	0	0	2	2	0
LA3243	2	0	2	2	0	2	0	0	2	2	0	2	2	0	0	2	0	1	2	2	0	2	0	2	2	2	0	2	0	0	2	2	0	0	0	0	2	2	0	2	2	0		2	2	1	2	2	2
LA0089	2	0	2	2	0	2	0	0	2	0	0	2	2	0	0	2	0	0	2	2	0	2	0	2	2	0	2	0	0	0	2	2	2	2	2	2	2	2	2	2	2	0	2	2	2	0	2	2	2
LA2377	2	0	2	2	0	2	0	0	2	0	0	2	0	2	0	2	0	2	2	2	0	2	0	2	2	0	2	0	0	0	2	2	0	0	0	0	2	2	0	2	2	0	2	2	0	2	2	2	2
LA0535	2	0	2	2	0	2	0	0	2	2	0	2	2	0	0	2	0		2	2	0	2	0	2	2	0	2	0	0	0	2		2	2	2	2		2	2	2	2	0	2	2			2	2	2
LA1090	2	0	2	2	0	2	0	0	2	0	0	2	0	2	0	2	0	2	2	2	0	2	2	2	2	2	0	2	0	0	2	2	0	0	0	0	2	2	1	2	1	0	2	2	2	0	2	2	2
LA0030	2	0	2	2	0	2	0	0	2	2	0	2	0	2	0	2	0	2	2	2	0	2	0	2	2	0	2	0	0	0	2	2	2	2	0	0	2	2	2	2	2	0	2	2	2	0	2	2	2
LA1506	2	0	2	2	0	2	0	0	2	2	0	2			0	2	0	2	2	2	0	2	2	2	2	0	2	0	0	0	2		2	2	0	2		2	2	2	2	0	2	2		2	2	2	2
LA0490	2	0	2	2	0	2	0	0	2	2	0	2	0	2	0	2	0	0	2	2	0	2	0	2	2	0	2	0	0	0	2	2	2	2	0	0	2	2	2	2	2	0	2	2	0	0	2	2	0
LA1222	2	0	2	0	0	2	0	0	2	2	0	2	0	2	0	2	0	2	0	2	0	2	0	2	2	0	2	0	0	0	2	2	2	2	0	0	2	2	2	2	2	0	2	2	0	0	0	0	2
LA0279	2	0	2	2	0	2	0	0	2	2	0	2	2	0	0	2	0	2	2	2	0	2	2	2	2	2	0	2	0	0	2	2	0	0	0	0	2	2	0	2	2	0	2	2	2	0	2	2	2
MicroTom	0	2	2	0	2	0	2	2	2	0	0	2	2	0	0	0	2	0	0	2	2	0	0	2	2	0	2	0	0	0	2	0	0	0	0	0	2	2	0	2	2	0	2	2	0	0	0	0	2
moneymaker x MT-RD-F6	0	2	2	2	2	0	2	2	2	2	0	2	2	0	0	0	2	0	0	2	0	2	0	2	2	0	2	0	0	0	2	0	0	0	0	0	2	2	0	2	2	0	2	2	0	0	0	0	2
LA3532	2	0	2	2	0	2	0	0	2	2	0	2	2	0	0	2	0	0	2	2	0	2	0	2	2	0	2	0	0	0	2	2	2	2	2	2	2	2	2	2	2	0	2	2	2	0	2	2	2
LA3183	2	0	2	2	0	2	0	0	2	2	0	2	2	0	0	2	0	0	2	2	0	2	0	2	2	0	2	0	0	0	2	2	2	2	2	2	2	2	2	2	2	0	2	2	2	0	2	2	2
LA4099	2	0	2	0	0	2	0	0	2	2	0	2	0	2	0	0	2	2	0	2	0	2	0	2	2	0	2	0	0	0	2	2	0	0	0	0	2	2	0	2	2	0	2	2	2	0	2	2	2
LA3179	2	0	2	2	0	2	0	0	2	2	0	2	2	0	0	2	0	0	2	2	0	2	0	2	2	0	2	0	0	0	2	2	2	2	2	2	2	2	2	2	2	0	2	2	2	0	2	2	2
LA0348	2	0	2	2	0	2	0	0	2	2	0	2	0	2	0	2	0	0	2	2	0	2	0	2	2	0	2	0	0	0	2	2	2	2	0	0	2	2	2	2	2	0	2	2	0	0	2	2	0
wf	2	0	2	0	0	2	0	0	2	2	0	2	0	2	0	0	2	2	0	2	0	2	0	2	2	0	2	0	0	0	2	2	0	0	0	0	2	2	0	2	2	0	2	2	2	0	2	2	2
hp3	2	0	2	0	0	2	0	0	2	2	0	2	0	2	0	0	2	2	0	2	0	2	0	2	2	0	2	0	0	0	2	2	0	0	0	0	2	2	0	2	2	0	2	2	2	0	2	2	2
LA3614	2	0	2	2	0	2	0	0	2	2	0	2	2	0	0	2	0	0	2	2	0	2	0	2	2	0	2	0	0	0	2	2	2	2	2	2	2	2	2	2	2	0	2	2	2	0	2	2	2
LA0574	2	0	2	2	0	2	0	0	2	2	0	2	2	0	0	2	0	2	2	2	0	2	0	2	2	0	2	0	0	0	2	0	2	2	0	2	0	2	2	2	2	0	2	2	0	2	2	2	2
LA3613	2	0	2	2	0	2	0	0	2	2	0	2	2	0	0	2	0	0	2	2	0	2	0	2	2	0	2	0	0	0	2	2	2	2	2	2	2	2	2	2	2	0	2	2	2	0	2	2	2
LA3535	2	0	2	2	0	2	0	0	2	2	0	2	2	0	0	2	0	0	2	2	0	2	0	2	2	0	2	0	0	0	2	2	2	2	2	2	2	2	2	2	2	0	2	2	2	0	2	2	2
LA4261	2	0	2	2	0	2	0	0	2	2	0	2	0	2	0	2	0	0	2	2	0	2	0	2	2	0	2	0	0	0	2	2	2	2	0	0	2	2	2	2	2	0	2	2	0	0	2	2	0
LA3720	2	0	2	2	0	2	0	0	2	2	0	2	2	0	0	2	0	0	2	2	0	2	0	2	2	0	2	0	0	0	2	2	2	2	2	2	2	2	2	2	2	0	2	2	2	0	2	2	2
LA0842	2	0	2	2	0	2	0	0	2	2	0	2	2	0	0	2	0	2	2	2	0	2	0	2	2	0	2	0	0	0	2	0	2	2	0	2	0	2	2	2	2	0	2	2	0	2	2	2	2
LA0563	2	0	2	2	0	2	0	0	2	0	0	2	2	0	0	2	0	0	2	2	0	2	0	2	2	0	2	0	0	0	2	2	2	2	2	2	2	2	2	2	2	0	2	2	2	0	2	2	2
LA2995	2	0	2	2	0	2	0	0	2	2	0	2	0	2	0	2	0	2	2	2	0	2	2	2	2	2	0	2	0	0	2	2	0	0	0	0	2	2	0	2	2	0	2	2	2	0	2	2	2
cry1	2	0	2	2	0	2	0	0	2	0	0	2	2	0	0	2	0	0	2	2	0	2	0	2	2	0	2	0	0	0	2	0	2	2	0	2	2	2	2	2	2	0	2	2	2	0	2	2	2
phyA	2	0	2	2	0	2	0	0	2	2	0	2	2	0	0	2	0	2	2	2	0	2	0	2	2	0	2	0	0	0	2	0	2	2	0	2	2	2	2	2	2	0	2	2	2	0	2	2	2
phyB1 (tri3)	2	0	2	2	0	2	0	0	2	2	0	2	2	0	0	2	0	2	2	2	0	2	0	2	2	0	2	0	0	0	2	0	2	2	0	2	2	2	2	2	2	0	2	2	2	0	2	2	2
phyB1/phyB2	2	0	2	2	0	2	0	0	2	2	0	2	2	0	0	2	0	2	2	2	0	2	0	2	2	0	2	0	0	0	2	0	2	2	0	2	2	2	2	2	2	0	2	2	2	0	2	2	2
phyA/phyB1	2	0	2	2	0	2	0	0	2	2	0	2	2	0	0	2	0	2	2	2	0	2	0	2	2	0	2	0	0	0	2	0	0	0	0	0	2	2	0	2	2	0	2	2	2	0	2	2	2
phyB2	2	0	2	2	0	2	0	0	2	2	0	2	2	0	0	2	0	2	2	2	0	2	0	2	2	0	2	0	0	0	2	0	2	2	0	2	2	2	2	2	2	0	2	2	2	0	2	2	2
LA4024	2	0	2	2	0	2	0	0	2	2	0	2	0	2	0	2	0	0	0	2	0	2	2	2	2	2	0	2	0	0	2	2	2	2	2	2	2	2	2	2	0	0	2	2	2	0	2	2	2
LA1028	0		0	0	2	2	2	0	0	0	0	0	0	0	0	2	2	2		2	2	0	0	2	2	0	2	2	2	2	0	0	0	2	0	0	2	0	2	0	2	0	0	2		0	2	0	2
LA1589	0	2	0	0	2	2	2	0	0	0	2	0	0	2	0	0	2	2	0	1	2	0	2	2	0	0	2	2	2	2	0	0	0	2	0	0	2	2	2	0	2	2	0	1	0	0	0	0	2
LA0722	0	2	0	0	2	2	2	2	0	0		0	0	2	0	0	2	2	0	0	2	0	2	2	0	0	2	2	2	2	0	0	0	2	0	0	2	2	2	0	2		0	0	0	0	0	0	2
LA0428	0	0	0	0	2	2	0	0	2	0	2	2	0	0	0	0	2	0	2	2	2	0	2	2	2	0	2	2	0	0	0	0	0	2	0	0	2	2	2	0	2	2	0	2	0	0	2	0	2
LA1319	0	2	0	0	2		2	0	0	0	0	0	0	0	0	2	2	2		2	2	0	0	2	2	0	2	2	2	2	0	0	0	2	0	0	2	0	2	0	2	0	0	2	0	0	2	0	2
LA2930	0		0	0	2	0	2	0	0	0	0	0	0	2	2	2	2	2		0	2	0	2	2	2	0	2	2	2	2	0	0	0	2	0	0	2	0	2	0	2		0	2	0	0	2	0	2
LA0458	0		0	0	2	2	2	0	0	0	0	0	0	2	2	2	2	2	0	0	2	0	2	2	2	0	2	2	2	2	0	0	0	2	0		2	0	2	0	2	0	0	2	0	0	2	0	2
[truncated: 5,000 more columns]
